# Supplementary material for: Transcriptional response of grapevine to infection with the fungal pathogen Lasiodiplodia theobromae
Source: Sci Rep. 2019 Mar 29;9:5387. doi: 10.1038/s41598-019-41796-9 (PMC6441073; doi:10.1038/s41598-019-41796-9)
Supplement: Supplementary file 2 — Table S1-S13 [file 41598_2019_41796_MOESM2_ESM.xlsx]

## Sheet: tltle page
Transcriptional response of grapevine to infection with the fungal pathogen Lasiodiplodia theobromae
Wei Zhang1,2,3, Jiye Yan2,3, Xinghong Li2,3, Qikai Xing2,3, K. W. Thilini Chethana2,3 & Wensheng Zhao1, *
Table S1. Data summary of RNA-seq
Table S2. Summary of clean reads mapped to grape genome
Table S3. Transcripts prediction and expression level quantification (FPKM values)
Table S4. FPKM values for DEGs of grapevine after Lasiodiplodia theobromae infection
Table S5. DEG lists of pairwise comparisons between 4 hpi L. theobromae-inoculated treatments and the 0 hpi
Table S6. DEG lists of pairwise comparisons between 8 hpi L. theobromae-inoculated treatments and the 0 hpi
Table S7. DEG lists of pairwise comparisons between 12 hpi L. theobromae-inoculated treatments and the 0 hpi
Table S8. Gene Ontology classification of DEGs
Table S9. Genes involued in the plant pathogen interaction pathway
Table S10. Genes involued in the plant hormone signal transduction pathway
Table S11. Genes involued in the phenylpropanoid biosynthesis pathway
Table S12. FPKM values for genes uniquely expressed in the grapevine during L. theobromae infection
Table S13. Differentially expressed genes used for RT-qPCR verification

## Sheet: Table S1
Table S1. Data summary of RNA-seq
Sample name	Raw reads	Clean reads	clean bases	Error rate(%)	Q20(%)a	Q30(%)b	GC content(%)
0 hpi-1	15047664	12461298	1.87G	0.02	95.49	90.35	54.33
0 hpi-2	18423382	15042224	2.26G	0.02	95.51	90.45	55.45
4 hpi-1	23593656	19768880	2.97G	0.02	95.72	90.26	54.14
4 hpi-2	20955096	17511638	2.63G	0.02	96.12	91.29	56.15
8 hpi-1	16822944	14010152	2.1G	0.02	95.88	90.99	54.2
8 hpi-2	17972370	15126786	2.27G	0.02	95.89	91.05	54.17
12 hpi-1	24249800	22109854	3.32G	0.02	96.31	91.39	49.83
12 hpi-2	21258264	19647382	2.95G	0.02	95.78	90.32	50.14
a-Q20: The percentage of bases with a Phred value ≥ 20.
b-Q30: The percentage of bases with a Phred value ≥ 30.

## Sheet: Table S2
Table S2. Summary of clean reads mapped to grape genome
Sample name	Total readsa	Total mappedb	Multiple mappedc	Uniquely mappedd	Read-1	Read-2	Reads map to '+'e	Reads map to '-'f	Non-splice readsg	Splice readsh
0 hpi-1	12461298	4263666 (34.22%)	57097 (0.46%)	4206569 (33.76%)	2194733 (17.61%)	2011836 (16.14%)	2135529 (17.14%)	2071040 (16.62%)	2875379 (23.07%)	1331190 (10.68%)
0 hpi-2	15042224	4558402 (30.3%)	58524 (0.39%)	4499878 (29.91%)	2345822 (15.59%)	2154056 (14.32%)	2283143 (15.18%)	2216735 (14.74%)	3113217 (20.7%)	1386661 (9.22%)
4 hpi-1	19768880	8082010 (40.88%)	339391 (1.72%)	7742619 (39.17%)	3966646 (20.07%)	3775973 (19.1%)	3891324 (19.68%)	3851295 (19.48%)	5327339 (26.95%)	2415280 (12.22%)
4 hpi-2	17511638	5822667 (33.25%)	198094 (1.13%)	5624573 (32.12%)	2887514 (16.49%)	2737059 (15.63%)	2839712 (16.22%)	2784861 (15.9%)	3881670 (22.17%)	1742903 (9.95%)
8 hpi-1	14010152	4940729 (35.27%)	264547 (1.89%)	4676182 (33.38%)	2428602 (17.33%)	2247580 (16.04%)	2358958 (16.84%)	2317224 (16.54%)	3349178 (23.91%)	1327004 (9.47%)
8 hpi-2	15126786	5389103 (35.63%)	278116 (1.84%)	5110987 (33.79%)	2649864 (17.52%)	2461123 (16.27%)	2580169 (17.06%)	2530818 (16.73%)	3638294 (24.05%)	1472693 (9.74%)
12 hpi-1	22109854	10128622 (45.81%)	608977 (2.75%)	9519645 (43.06%)	4939570 (22.34%)	4580075 (20.72%)	4776631 (21.6%)	4743014 (21.45%)	6702269 (30.31%)	2817376 (12.74%)
12 hpi-2	19647382	8447749 (43%)	482743 (2.46%)	7965006 (40.54%)	4164812 (21.2%)	3800194 (19.34%)	3997782 (20.35%)	3967224 (20.19%)	5609842 (28.55%)	2355164 (11.99%)
a-Total reads: Count number of filtered reads (Clean data).
b-Total mapped: Total number of reads that could be mapped to the genome. In general, this digit should be larger than 70% when there is no contamination and the reference genome is wisely chosen.
c-Multiple mapped: Count number of reads that could be mapped to multiple sites in the reference genome, which should be less than 10% in commonplace.
d-Uniquely mapped: Count number of reads that can be uniquely mapped to the reference genome.
e,f-Reads map to '+', Reads map to '­': Count number of reads that mapped to positive strand or minus strand, respectively.
g-non­splice reads are ones that can be mapped entirely to a single exon.
h-Splice reads: Count number of reads that could be segmented and mapped to 2 exons, also named junction reads.

## Sheet: Table S3
Table S3. Transcripts prediction and expression level quantification (FPKM values)
gene ID	0 hpi-1	0 hpi-2	4 hpi-1	4 hpi-2	8 hpi-1	8 hpi-2	12 hpi-1	12 hpi-2
VIT_03s0038g04610	9.6319	10.9952	23.1865	38.9016	25.0503	19.4589	13.828	21.93
VIT_18s0001g12560	33.7103	51.0052	22.0973	24.1311	19.329	11.7947	15.2023	16.1336
VIT_19s0090g01440	8.09663	6.80532	7.22716	7.40282	9.06887	8.10752	16.2502	17.9542
VIT_04s0023g02310	0.830112	0.391404	13.1592	24.5004	3.37661	3.07258	0.174179	2.09592
VIT_11s0052g01180	52.7498	32.6052	6.22059	5.88738	2.80481	0.729217	2.79032	0.895369
VIT_19s0090g00060	4.36002	1.91873	10.8774	11.1526	13.3998	13.1496	37.6916	42.2725
VIT_16s0013g00990	146.088	117.558	3.29026	3.23378	2.64104	2.40324	0.61306	0.245901
VIT_00s0818g00010	20.3118	27.2417	15.4837	16.6526	9.79218	10.0243	6.06143	9.3452
VIT_08s0007g00490	25.7492	32.6872	42.7232	50.4215	26.5578	18.1927	8.72769	6.33464
VIT_12s0057g00550	11.0704	13.6517	8.85208	11.9385	4.42609	5.77867	3.66297	6.2353
VIT_12s0028g00960	6.00676	5.66447	3.27811	4.43217	0.814449	1.23519	0.252075	0.151663
VIT_04s0023g02700	851.894	675.164	357.64	395.589	257.955	389.593	164.046	154.338
VIT_01s0026g01470	33.2558	37.0626	45.1401	47.0485	27.5763	14.2422	18.9154	19.1527
VIT_12s0034g02370	8.35908	6.22322	5.25929	9.08948	0.795366	2.53312	0.55388	0.666492
VIT_01s0011g04100	17.3862	16.3955	4.01622	9.97785	24.4469	15.8897	13.7816	32.1918
VIT_11s0016g02170	34.3954	43.8526	21.8815	24.973	10.4465	9.5059	4.50344	4.7243
VIT_12s0059g02440	13.7082	18.6723	18.0495	20.2295	4.13038	4.2596	1.91755	3.23039
VIT_08s0007g07270	2.89771	3.18801	12.8017	12.4723	12.66	12.3145	9.12021	10.4867
VIT_01s0011g02600	100.655	42.8398	61.1121	79.528	33.8174	43.9606	16.8213	16.1931
VIT_17s0000g04230	14.187	16.9349	29.2148	28.6216	25.3233	31.7582	35.797	41.08
VIT_18s0001g14500	16.8749	25.3969	30.2988	33.2036	17.1025	21.1707	26.3234	40.9714
VIT_01s0026g02420	14.4465	14.3886	1.85604	2.51516	2.20087	2.0027	1.70294	2.04918
VIT_14s0036g01450	44.653	50.962	48.44	44.9441	52.3683	50.1015	48.0479	54.5791
VIT_16s0050g00750	9.9602	15.9266	5.17681	4.47346	2.93585	2.1372	1.99904	1.53076
VIT_00s0692g00010	0	0	11.2332	7.65467	4.6887	2.13326	0.362793	0.436554
VIT_18s0001g04100	30.8338	41.2415	22.8941	23.9119	9.66967	11.6457	10.2987	11.2805
VIT_19s0085g00550	3.77051	3.67417	8.10018	9.08826	3.40825	2.68785	3.05912	3.80801
VIT_12s0142g00170	11.2863	18.7241	14.4479	13.1085	7.55704	7.90808	7.63076	7.9157
VIT_12s0057g00080	1.24023	0.584779	21.2722	4.57561	4.48431	7.14093	8.32746	11.2731
VIT_16s0039g01690	2.09351	2.88538	11.3832	10.5754	5.96825	5.56331	2.09499	2.11433
VIT_00s0527g00020	79.4339	101.971	40.753	51.4267	17.6031	26.5563	11.1832	13.1981
VIT_15s0048g01400	6.01831	5.06729	1.22886	2.53754	0.582868	0.176795	0.1804	0.325617
VIT_05s0049g01940	6.54678	7.54565	11.2163	9.30343	8.10957	7.37937	7.73333	7.34656
VIT_15s0048g02860	70.3801	71.5244	22.3742	34.7887	9.88245	10.1167	1.147	2.41535
VIT_07s0005g03510	5.30428	6.87777	8.78761	9.78458	9.28966	7.08978	7.09521	11.3837
VIT_03s0088g01220	8.57048	8.08209	36.4459	40.8175	38.7353	23.3915	26.1572	28.918
VIT_18s0001g06220	5.89417	5.16127	3.06349	3.41714	0	0.346296	0	0
VIT_13s0019g03970	205.636	201.087	356.594	420.697	353.549	304.519	225.549	206.338
VIT_05s0051g00870	29.6437	34.7433	43.3605	50.6203	51.4859	49.9849	100.586	111.949
VIT_10s0003g05040	15.8042	20.5428	8.21425	6.61861	3.47493	2.10803	1.25475	0.215695
VIT_12s0059g00400	0	0.844805	6.51869	7.93223	32.3914	14.7374	24.8125	12.2144
VIT_03s0038g04720	5.53665	6.71289	1.43884	0.583612	0	0	0	0.399408
VIT_04s0008g04300	22.2769	20.3985	12.5852	17.6284	8.46321	7.43561	8.80658	12.5535
VIT_09s0002g08260	8.97181	10.9168	7.97239	9.39609	2.35447	4.04689	3.40068	3.7998
VIT_10s0071g00320	20.6441	13.9659	19.127	8.60968	13.7927	8.85936	8.09833	6.79873
VIT_14s0066g01820	11.2438	5.007	10.5516	9.44866	3.67017	4.6242	2.49031	4.41608
VIT_17s0000g06020	39.3533	57.9855	2.37411	5.18524	0.952832	0.578025	0	0.354864
VIT_19s0090g00600	24.5287	19.1428	53.6328	44.935	72.6327	145.404	112.874	135.395
VIT_08s0007g03110	22.4339	40.9887	14.8665	18.2084	4.81615	5.99709	0.47072	1.41606
VIT_13s0175g00210	11.8986	5.87744	3.82838	3.9717	3.32906	3.02931	4.63661	4.43483
VIT_16s0039g02700	4.45577	4.94336	12.1243	12.5708	8.05536	8.1924	8.02945	9.26489
VIT_08s0007g01660	29.0897	29.3146	18.6769	14.7304	8.50718	7.74118	6.70219	5.47257
VIT_14s0068g01870	81.1905	95.0585	49.7616	41.235	26.1154	18.3867	25.3104	16.9321
VIT_14s0068g01070	3.02369	10.6927	3.92891	7.80875	3.41649	1.24354	1.58612	0.763442
VIT_06s0061g00770	17.2507	10.8451	6.52077	4.62861	2.83515	4.29978	3.29059	4.75154
VIT_05s0049g00440	19.4582	14.3354	5.37273	6.28139	8.79436	10.5033	6.88977	6.14116
VIT_04s0008g03810	23.4026	22.5017	51.7545	35.8902	34.4274	36.2342	61.8142	57.6981
VIT_01s0011g06000	7.49088	5.65121	7.26765	7.36966	4.96554	6.57226	1.467	2.01744
VIT_02s0025g04300	7.13751	12.4261	39.6655	15.3944	95.7839	71.8049	80.8723	54.341
VIT_01s0026g02090	0	10.54	0	0	0	6.1289	4.69039	11.288
Novel00081	3.5032	6.1352	23.0199	23.8178	7.238	10.9085	4.41037	6.44429
VIT_00s0459g00010	4.61355	11.9643	4.79578	5.10625	2.43267	2.21363	1.29072	3.30044
VIT_15s0046g01030	6.88205	10.2472	15.0608	14.165	7.20309	9.23591	9.57622	10.9745
VIT_06s0009g01590	4.54873	5.14742	3.30988	4.0276	1.23351	0.374148	0.95444	0.689096
VIT_14s0068g00030	12.3201	10.2775	4.10473	5.5942	0.856651	0.259839	0.132568	0.0797607
VIT_18s0001g09240	2.20045	2.76674	12.5805	3.78847	8.61916	7.84307	4.92491	6.667
VIT_05s0062g00130	38.502	49.8071	38.9966	65.3169	42.5369	31.3985	26.4457	33.8997
VIT_15s0046g02700	15.0265	15.8707	54.8264	57.6551	30.4255	21.7533	22.3229	25.3439
VIT_07s0005g01400	28.8736	33.3765	18.8798	31.6135	18.5222	20.685	6.25386	8.46603
VIT_17s0000g08500	14.444	11.675	26.0072	25.1216	7.46071	13.1536	5.62847	8.07529
VIT_08s0056g01340	4.68091	5.04476	8.34138	5.92092	8.46238	8.80047	4.48995	8.44191
VIT_06s0004g06170	31.8652	30.0493	6.05924	13.1897	4.91771	8.94981	5.87076	5.88698
VIT_16s0050g01430	5.37924	6.08725	4.84616	2.6461	4.53826	2.65476	1.65543	1.62982
VIT_19s0135g00100	44.6737	45.4715	101.722	125.574	104.479	103.238	65.4671	53.712
VIT_14s0006g01900	10.0371	0.728089	10.8349	17.0908	21.6351	35.5637	28.8367	22.6132
VIT_05s0102g00200	1.0685	0.335871	14.8094	5.25605	10.6243	15.5268	14.4982	14.3884
VIT_18s0001g04980	10.2466	17.1716	65.9931	67.2708	152.1	119.568	81.9847	127.673
VIT_12s0134g00590	14.4917	21.475	6.45606	3.8189	2.80702	1.27714	1.73757	0.784065
VIT_08s0040g02230	514.114	413.403	303.882	324.856	164.969	199.637	123.37	119.475
VIT_19s0090g01740	66.0677	71.0471	70.3642	66.7091	15.9254	9.72452	7.6853	8.19428
VIT_01s0011g03420	925.706	813.104	1192.59	1079.62	1177.37	1177.64	1381.62	1209.21
VIT_03s0017g00360	16.0032	20.1217	6.46931	1.31202	4.82191	5.85031	2.9848	1.79582
Novel00047	0	0	2.73756	5.34378	5.15779	2.34669	1.01307	0.775756
VIT_12s0055g00370	14.0791	22.0116	11.5542	10.3885	0.669815	2.43801	0.155483	1.49676
VIT_12s0142g00430	38.6011	30.2317	46.2467	34.034	89.301	57.5817	43.9295	37.3331
VIT_00s0494g00020	13.6462	15.4423	3.85027	2.0138	0.704863	1.28279	1.14533	0.196884
VIT_01s0010g02960	27.4014	23.7999	12.3679	7.4489	14.3398	10.083	9.07818	12.7446
VIT_19s0027g00740	17.6984	20.6636	24.3109	27.9835	59.802	67.935	95.3152	79.1582
VIT_18s0041g02260	0	0	0	0	0.685505	0	11.7752	5.36136
VIT_10s0003g03090	15.3015	8.7608	2.55631	3.22583	0.987957	1.3485	0.229332	0.275959
VIT_01s0011g02360	41.2273	9.71948	22.8888	28.346	4.23481	12.3312	5.50489	4.73151
VIT_11s0065g00640	6.74359	10.5988	4.08914	5.52871	3.04784	2.46525	0.864709	2.27022
VIT_03s0063g02120	14.9254	21.7934	20.5198	17.7628	8.26895	9.10848	8.28396	8.26632
VIT_07s0031g02970	2.43859	4.36929	4.94308	3.59869	3.52688	3.81106	5.4238	8.7431
VIT_10s0003g00260	7.57143	4.99798	16.528	11.1734	5.8174	4.9822	7.78454	8.41141
VIT_18s0086g00180	13.9281	21.6474	4.55797	5.13851	1.39888	2.3337	0.432959	0.39074
VIT_13s0019g00310	3.70601	7.18381	9.41698	6.53249	9.02627	9.22964	11.8803	14.1917
VIT_16s0039g00930	7.52289	5.39159	3.44082	1.55424	0.54401	0.990053	0.378839	0.151954
VIT_18s0001g01380	2.28618	1.07795	2.37648	4.21722	3.44422	4.38773	4.15739	5.38747
VIT_18s0001g01500	57.6649	23.7908	26.6932	38.5599	26.0624	81.5226	19.6618	16.3796
VIT_18s0001g07090	182.791	78.443	352.484	297.506	305.554	369.56	513.836	493.094
VIT_08s0105g00280	22.4749	15.1958	50.6925	59.7628	40.6312	42.2047	42.7093	40.4718
VIT_05s0020g01980	103.741	108.224	84.5861	146.874	79.1219	92.2636	27.4816	33.069
VIT_08s0040g01910	123.36	105.4	87.3528	71.474	67.3536	113.725	72.6142	76.5078
VIT_09s0002g06980	33.5921	13.4022	7.38671	6.35549	4.6715	5.31359	1.80731	4.13204
VIT_18s0001g10150	186.568	164.585	279.645	224.699	362.855	388.596	240.942	251.333
VIT_05s0102g00130	48.3448	40.1191	76.1355	67.7766	61.1801	79.5305	52.9517	64.9382
VIT_03s0180g00010	123.896	136.568	156.837	162.928	138.871	92.8501	102.6	99.6857
VIT_01s0011g05330	26.9836	35.9474	40.961	43.7708	34.4573	29.417	36.4875	32.7673
VIT_12s0035g00760	19.8604	16.7423	39.413	50.6239	46.2408	49.0076	40.4095	43.9148
VIT_05s0102g00590	68.98	99.6133	11.1225	14.2783	5.3504	5.24315	2.29288	3.2189
VIT_10s0003g04300	9.88629	9.6444	6.73307	14.5895	9.86092	6.72977	12.0172	9.12389
VIT_17s0053g00840	0.977976	1.84449	4.06642	1.44322	2.65205	4.82651	0.410409	3.45696
VIT_14s0006g02910	377.878	246.226	170.668	168.534	194.22	197.863	283.244	311.348
VIT_06s0004g03620	41.6257	32.6636	101.858	89.4519	61.5207	56.4811	43.607	54.9278
VIT_01s0026g02280	10.142	11.6135	9.78954	10.4233	4.9112	5.06485	6.53615	5.67015
VIT_01s0011g06620	54.4199	65.9812	57.0448	42.6852	92.5956	58.4917	115.626	102.764
VIT_01s0011g03850	18.7667	18.4347	39.1515	25.1943	39.8175	35.8035	56.8785	60.5455
VIT_01s0010g02050	14.2659	18.2757	5.73589	10.5263	7.54252	4.42799	3.16279	3.53399
VIT_10s0116g00590	61.546	90.7516	18.4661	47.0639	13.4025	7.13333	2.46539	2.68411
VIT_06s0004g04950	86.3447	90.669	92.3029	50.6346	67.1426	53.0334	37.7379	37.7945
VIT_01s0010g01410	6.68792	5.70616	11.2558	15.7443	6.33325	5.50104	4.27672	5.78953
VIT_17s0000g03580	6.08988	6.22142	1.05507	0.374458	0.458733	0.834855	0.212969	0.256269
VIT_06s0004g04300	423.972	386.622	179.922	148.354	184.903	259.571	197.73	192.906
VIT_08s0007g05210	12.2994	12.3235	1.19862	1.70162	1.62134	1.05382	0.860247	1.42333
VIT_08s0007g04210	267.348	221.339	461.224	438.987	404.473	645.771	417.169	419.272
VIT_19s0014g02900	32.4837	38.8511	12.3537	5.84597	26.8562	14.9886	20.7802	17.8037
VIT_18s0072g01040	11.8813	14.4996	36.8097	39.0208	58.9637	51.355	87.2064	80.7025
VIT_15s0048g02910	97.5811	90.9314	9.60336	8.52088	3.6535	2.8496	0	0.291573
VIT_12s0059g00570	113.293	120.73	38.2877	56.9793	33.983	22.5655	24.518	16.9321
VIT_13s0084g00620	57.2619	54.5613	22.3214	25.967	15.0968	17.6624	4.75595	7.83135
VIT_07s0104g01080	95.7116	124.139	102.4	104.955	97.9627	72.1856	50.5468	53.3881
VIT_18s0001g01180	37.9179	52.9039	214.481	226.771	151.732	137.887	128.229	129.106
VIT_00s0215g00070	10.0832	8.45209	11.0638	8.68002	9.11444	16.1268	6.58222	9.05199
VIT_08s0007g03900	13.2835	7.60538	48.4519	28.354	27.4451	24.7788	10.9498	8.98366
VIT_10s0003g04350	149.407	136.348	14.5289	14.2248	3.48524	3.17142	0.809021	0
VIT_16s0098g00790	35.6698	32.0505	5.5968	2.97956	4.56266	5.53578	3.38919	2.37899
VIT_04s0008g06050	9.39873	11.9772	1.45229	4.6858	0.688844	1.67152	1.1726	1.15446
VIT_02s0025g03600	279.559	217.135	188.918	158.287	159.301	186.373	211.744	190.963
VIT_01s0150g00110	9.76813	11.5802	9.13857	12.7676	6.81144	3.67297	4.45058	3.66425
VIT_03s0038g02510	40.9612	32.4958	9.96893	9.1151	3.52627	4.01095	1.36424	0.984968
VIT_06s0004g04060	362.505	351.931	82.6431	93.9104	37.1014	47.3785	24.4617	27.3451
VIT_08s0007g01360	347.181	207.505	60.9963	62.0587	16.7963	11.2618	18.058	11.3586
VIT_14s0060g01250	10.9064	5.99951	8.26669	6.37087	6.57236	5.233	8.58165	8.03167
VIT_06s0061g00800	19.7952	24.0006	13.7181	10.433	5.11238	7.75342	2.37345	1.90401
VIT_00s2705g00010	7.07472	6.67157	2.59559	3.07069	0	0	0.174642	0.630449
VIT_19s0014g03080	19.5932	18.0957	17.9524	11.0291	12.4158	9.80254	11.3587	5.81402
VIT_05s0020g03330	4.20384	4.62499	1.21386	1.3786	1.47776	1.7289	0.686058	0.471739
VIT_07s0005g06670	3.46762	3.67877	4.50573	8.95519	5.87712	4.9914	2.72848	2.18882
VIT_14s0060g01680	6.84825	8.65129	5.37265	6.10183	9.81105	5.10151	11.116	16.5732
VIT_18s0001g00440	7.71135	7.57492	10.0199	14.699	2.90437	6.34284	4.0451	2.75827
VIT_18s0001g12200	10.8664	9.9544	2.90459	9.39242	1.68384	0.255371	0.521155	0.470335
VIT_03s0063g02070	6.68226	5.51378	1.73655	1.84897	0.755032	3.43524	1.40211	0.421795
VIT_06s0080g00560	13.7375	12.2144	18.9721	15.0597	15.9655	13.5594	9.38863	7.33345
VIT_16s0050g00710	12.7511	15.5873	0.981832	0.69693	0	0	0.198186	0.47696
VIT_09s0002g02700	3.85436	1.9688	3.75619	4.62148	4.35506	3.17034	2.56102	2.10854
VIT_07s0031g01910	10.3171	4.86459	0	0	0	0	0	0.434155
VIT_04s0008g03710	7.93197	8.83996	13.4923	12.7695	13.0362	20.166	7.56515	8.73913
VIT_07s0031g03040	37.4717	52.3089	26.5301	53.774	43.2062	36.8889	31.9454	57.2136
VIT_14s0030g01240	25.0901	39.6884	33.6531	28.0682	46.8224	25.9633	35.2386	33.8203
VIT_10s0003g00980	66.1884	76.8205	1457.56	1310.36	2268.91	3449.96	3782.25	3546.99
VIT_15s0021g01120	5.64217	1.06413	1.75951	5.82841	6.12011	1.85635	1.42065	4.55863
VIT_17s0000g07640	22.876	19.7994	11.4012	10.4051	4.81547	4.38187	2.89314	1.58244
VIT_00s0572g00010	0	0.312405	7.23175	17.8442	2.09618	3.2699	0.973166	0.334579
VIT_13s0064g00030	7.75915	11.7072	6.35168	5.72519	17.0082	11.6474	9.52421	12.5381
VIT_12s0059g01930	75.6562	89.6907	76.2103	75.4952	63.177	45.6351	75.4423	79.5014
VIT_11s0016g04970	17.1298	17.1847	16.6698	22.0518	6.91839	9.59306	7.34148	8.28199
VIT_05s0020g00640	55.9366	44.4747	45.3197	59.8871	38.6654	34.7328	34.7506	29.6311
VIT_17s0000g08410	31.9053	41.0492	23.1388	33.7614	17.2146	16.2748	12.455	18.3594
VIT_01s0010g03880	251.38	218.72	183.711	183.435	158.181	130.23	106.366	91.874
VIT_17s0000g02020	249.749	215.038	203.176	159.628	139.681	113.363	99.5498	73.3924
VIT_10s0116g01780	252.607	280.23	46.3171	47.6329	25.688	26.2608	9.42285	7.26383
VIT_16s0098g01640	17.9074	15.6807	1.32962	0	1.15621	0	0	0
VIT_00s0287g00070	11.1769	13.1749	3.63073	8.247	5.05152	2.29834	8.20819	6.34952
VIT_06s0009g01840	55.4558	61.9291	24.9042	29.9712	18.0284	18.6058	28.6819	31.4428
VIT_03s0063g01890	4.08593	4.49528	1.53376	1.67492	0.205187	0.373424	0.190519	0
VIT_15s0107g00270	21.3377	21.4022	10.5861	13.5973	2.45479	1.11688	0.325614	0
VIT_07s0151g00830	41.1224	57.8703	16.1122	17.272	15.4405	13.5298	4.5134	4.15315
VIT_10s0003g00010	30.7262	37.024	12.7168	15.9542	8.22939	3.7442	5.96959	4.02265
VIT_01s0026g00630	6.79393	6.71187	109.297	142.035	14.9143	16.2325	1.08613	1.14359
VIT_11s0016g03870	4.24141	4.90288	3.5556	4.64389	2.47349	3.4887	2.69858	2.8327
VIT_14s0083g00700	6.32653	13.1252	0.657642	0	0	0	0	0
VIT_04s0044g01490	13.5935	13.9583	3.92512	2.00603	0.273055	0.248469	1.14091	0.305082
VIT_03s0091g00510	4.49644	5.9363	4.67405	7.29907	4.06444	13.3145	6.03821	20.4352
VIT_15s0021g00540	18.1065	18.9719	8.36521	11.3809	3.03091	5.51601	3.65851	7.45011
VIT_01s0026g01250	18.8594	22.3118	5.88131	7.59037	6.50904	2.82046	2.73406	2.25101
VIT_19s0090g00340	3.76403	3.04246	5.58958	6.0837	3.72644	2.65375	4.58831	6.24527
VIT_02s0025g03160	5.79541	5.46516	5.5223	9.26515	2.61931	4.76692	2.43206	0.97551
VIT_06s0004g06460	1.00091	1.17985	68.1494	74.223	18.5474	17.7006	0.84007	1.26359
VIT_12s0057g00240	5.69613	5.05557	1.39321	1.4834	0.908625	1.37802	0.140611	0.507599
VIT_14s0066g01200	6.2247	4.04827	1.56186	1.26703	1.55218	0.529658	0.450381	0.10839
VIT_05s0020g01090	4.39174	4.14148	1.52174	5.40084	2.20545	0.401373	1.22867	1.9713
VIT_05s0020g02130	104.969	99.879	82.377	72.7078	18.8058	19.9127	5.39716	4.29782
VIT_08s0040g03360	976.867	811.875	498.589	526.923	558.326	610.055	782.802	732.02
VIT_07s0031g00640	2.11985	3.9981	3.30537	5.04006	4.04527	2.5186	1.87804	4.51975
VIT_08s0007g05400	20.9566	13.269	9.02497	9.94058	5.95358	4.67876	5.77923	5.29127
VIT_05s0029g00140	10.2311	7.0942	0.156401	0	1.08802	0	0.12628	0.455863
VIT_07s0005g04130	33.2512	27.2063	7.11624	1.80403	0.884016	1.20663	0.205205	0.246926
VIT_17s0000g07710	6.84049	8.06335	2.22209	3.15459	1.54582	1.40663	1.07648	0
VIT_11s0103g00120	16.7762	12.0809	11.0974	9.00257	8.54721	4.01425	3.84009	4.00472
VIT_09s0070g00100	10.3823	11.1893	6.93797	12.5855	7.37378	12.8097	8.09148	8.61315
VIT_10s0003g02690	9.54123	5.84839	3.96724	3.52006	1.94052	2.94299	1.1011	0.843162
VIT_06s0061g00490	4.56072	4.91523	2.87838	1.92296	1.17787	1.87567	2.59746	1.64503
VIT_10s0003g01690	27.3529	42.0077	10.0194	14.6084	5.65142	3.85692	1.42117	0.263095
VIT_00s2125g00010	178.83	183.278	19.3639	23.8247	10.103	14.3008	3.12693	4.70335
VIT_17s0000g07580	15.2358	15.1442	31.0332	24.0031	55.4604	70.7888	30.0679	35.9732
VIT_02s0025g00280	7.52857	11.9022	6.4449	5.39167	1.80139	2.36772	2.32307	1.78905
VIT_03s0038g02400	12.8008	21.3134	19.4398	17.267	16.9948	19.413	18.8855	29.4922
VIT_08s0040g03100	128.359	108.94	129.3	111.85	58.5661	69.381	198.023	170.996
VIT_09s0018g01420	594.94	620.217	336.678	288.819	282.671	219.89	220.803	186.56
VIT_07s0129g00250	5.4658	4.5596	2.73159	2.48186	0.950129	0.864578	0.176441	0.636943
VIT_01s0137g00790	1242.65	1211.87	865.196	913.224	890.787	1803.26	1125.39	1202.9
VIT_09s0002g04860	7.60342	10.2876	5.49826	7.56169	3.43646	2.85512	2.63587	3.17178
VIT_16s0050g01160	352.526	363.282	548.731	692.301	542.044	530.604	401.619	395.489
VIT_12s0035g02080	11.3056	7.4166	5.6206	1.45078	1.33297	4.44746	2.68163	2.73041
VIT_14s0030g00740	150.537	132.688	201.831	268.394	211.608	242.589	206.537	187.405
VIT_11s0016g01370	22.7755	26.8471	5.91878	6.53536	3.43122	2.08151	1.32747	3.19473
Novel00147	0	0.348291	52.214	54.7767	122.524	123.947	112.06	129.995
VIT_02s0033g01160	107.986	121.939	69.8888	75.3649	50.0489	36.7734	35.7913	31.2592
VIT_13s0067g02130	426.247	734.951	157.468	201.452	150.466	162.125	92.3604	52.404
VIT_00s0204g00230	12.1404	7.63238	0	2.98598	0	0	1.69825	0
VIT_03s0088g01170	29.739	20.8071	20.7753	24.3028	10.1168	21.568	10.7355	12.1108
VIT_15s0021g01060	0	0	38.9663	24.2245	63.3391	57.6359	57.5773	68.9124
VIT_03s0038g02530	23.2907	28.4011	13.775	23.4077	14.8823	24.1119	16.5147	12.1668
VIT_11s0016g05120	93.4313	69.0931	73.358	60.7674	58.2713	61.9007	71.9818	56.6451
VIT_01s0010g03910	13.478	18.9099	2.90459	4.85118	0.891445	0.811178	0.137953	0
VIT_07s0031g03200	11.5021	16.4959	8.46912	11.3159	6.06492	4.73042	4.22351	3.14613
VIT_05s0094g00390	22.0857	24.0941	20.2571	19.4915	15.6578	10.3298	4.54328	6.77907
VIT_14s0066g01940	0	0	2.49814	2.36433	4.34465	5.27127	9.4128	12.1356
VIT_05s0020g03860	38.2965	37.6034	3.69364	2.62184	2.85502	1.29898	3.8107	1.79431
VIT_19s0014g03310	105.543	101.757	74.0962	58.6976	34.174	44.7019	18.1792	19.4889
VIT_08s0007g01570	23.9471	25.3666	2.8985	0.484101	0	0.269826	0	0
VIT_16s0039g01410	49.0354	43.0013	29.0575	44.9387	17.7862	14.6433	12.3205	10.4093
VIT_10s0092g00200	5.18856	4.63537	3.6903	2.82096	0.740537	3.14467	1.71899	1.10319
VIT_04s0008g02840	3.47725	4.59074	3.97606	7.6972	3.14317	2.86015	2.04293	2.1071
VIT_18s0001g09400	79.2953	80.0111	23.0797	35.6906	12.1851	28.6981	5.65699	11.2118
VIT_00s0283g00060	137.2	130.986	115.215	120.478	74.8211	78.8096	60.6692	55.5404
VIT_05s0049g00500	7.80754	6.4423	37.029	12.962	79.396	94.724	243.686	206.001
VIT_18s0001g05730	45.9765	66.0013	53.1197	56.8287	59.8241	47.9339	39.8171	44.955
VIT_16s0115g00140	2.79422	7.90497	6.29327	6.8725	5.89344	7.66112	7.42646	5.17369
VIT_06s0004g00160	38.9714	35.9154	29.6926	27.7753	28.8223	21.1273	22.4873	23.034
VIT_08s0007g01110	0	0	2.16683	3.69137	15.8275	22.6323	15.7457	11.7893
VIT_08s0007g04760	81.5355	62.7551	86.6257	101.745	79.6631	80.3801	65.9171	63.5763
VIT_07s0104g00600	11.9346	14.7381	33.9689	47.1756	32.1071	26.8788	11.4477	16.5016
VIT_08s0007g06300	16.465	16.5178	37.6903	36.4468	28.8163	28.815	24.5511	21.2283
VIT_18s0001g05230	0	0.252382	1.11282	0.59243	18.144	13.8686	21.6764	20.6776
VIT_02s0012g01320	172.601	151.405	181.081	183.187	108.549	102.181	78.9882	81.5509
VIT_07s0031g01210	5.33441	9.86739	7.14468	10.4457	5.56374	5.06277	6.02699	11.1894
VIT_18s0001g02260	167.068	158.91	132.878	111.905	158.851	160.389	114.157	117.917
VIT_11s0016g03720	157.173	132.155	185.435	157.423	146.394	138.62	168.657	159.793
VIT_01s0113g00430	10.4954	10.3471	9.9181	11.6162	8.19332	12.9492	5.40539	7.468
VIT_18s0001g06070	42.5207	15.6381	3.53602	6.27489	1.53742	0	1.60595	2.14718
VIT_18s0001g02560	12.8694	17.9152	17.837	31.653	13.8488	12.6018	6.42939	11.7596
VIT_04s0044g01480	25.8081	18.7464	11.6011	9.52142	5.67452	5.7373	6.43971	5.28341
VIT_05s0020g04500	44.7424	70.206	1.90614	1.35302	0	0	0.461711	0
VIT_00s1311g00010	16.9381	15.9729	14.463	20.5325	9.84265	8.9564	14.2162	14.0519
VIT_13s0139g00250	15.5458	13.8746	15.727	11.8804	9.53545	5.02345	4.0774	5.46712
VIT_14s0006g02690	9.06622	10.4495	5.93384	8.17621	4.8564	4.14292	4.65013	4.23907
VIT_14s0066g00290	20.9728	19.0452	43.737	34.0069	79.342	59.2066	109.092	94.7934
VIT_04s0023g03120	89.7276	85.6463	129.671	147.754	80.1178	121.506	84.0335	62.4395
VIT_07s0005g01450	94.3164	78.7886	75.434	45.7595	121.07	100.958	251.939	183.985
VIT_10s0003g01770	15.2837	16.8835	5.90104	3.06098	4.93404	3.59182	7.78823	6.39481
VIT_09s0002g00380	2.3692	6.08625	3.01479	2.17011	4.80009	5.30865	4.28551	6.35321
VIT_05s0094g01460	2.34129	2.57585	4.66472	4.6068	1.4109	0.641929	0	0.197048
VIT_18s0001g08780	8.93649	6.94008	12.7047	7.75754	10.4538	8.64772	15.1112	13.1399
VIT_19s0027g01950	3.17897	7.99419	3.8553	2.34565	0	1.74321	1.77875	6.42119
VIT_02s0025g01410	13.9434	18.0797	15.9033	15.8612	7.87737	9.55744	12.5155	9.87704
VIT_13s0019g02700	68.2377	57.1376	40.97	71.6187	30.8409	28.5478	16.0461	9.20867
VIT_00s1674g00010	20.6441	24.5462	8.86371	14.5702	8.92467	9.59764	1.50667	4.07924
VIT_11s0037g00560	3.68179	5.97953	7.86707	5.28239	10.1691	10.9359	19.3992	23.7565
VIT_07s0141g01050	63.3153	57.8979	6.6481	10.3818	2.31241	0.52605	0.268388	0.64591
VIT_01s0010g02890	18.58	29.6787	17.3431	24.6211	7.36918	7.01754	4.45549	6.79744
VIT_18s0001g02550	15.4621	11.6648	17.0372	19.1669	15.0947	10.1745	11.8094	10.3065
VIT_18s0001g08620	300.282	374.574	127.755	118.263	139.725	91.1891	41.2071	119.964
VIT_16s0100g01170	3.5032	0.660714	548.603	409.962	971.837	1179.68	1491	1414.33
VIT_02s0012g01630	90.0368	66.7582	265.419	203.362	225.832	253.833	192.093	248.155
VIT_06s0009g03670	65.2744	49.7598	17.4711	13.8434	39.9243	23.7909	51.8326	61.7788
VIT_17s0000g02760	13.611	14.2615	12.5766	9.81988	4.92133	7.71246	8.2505	5.95677
VIT_13s0156g00230	0	0	7.90236	0.701162	5.15378	8.59783	1.99389	3.35899
VIT_11s0016g04370	9.86194	8.05996	12.6435	9.94491	13.3717	10.5453	12.1398	9.13003
VIT_10s0003g03770	5.62564	3.24198	9.2591	5.99582	9.04027	7.19799	11.2794	9.31151
VIT_08s0007g06510	9.62151	8.83446	0.921196	3.92333	0.686614	0.833054	0.531274	1.15072
VIT_08s0040g02630	67.0612	48.9054	88.7642	93.6859	50.9193	91.9335	68.6674	47.8613
VIT_08s0056g01670	12.2136	9.51457	10.2121	8.62017	5.2801	8.29897	6.79683	6.30164
VIT_07s0005g01130	0.419882	1.18787	18.5499	11.4632	11.7658	11.0517	9.33883	6.36088
VIT_01s0011g06540	78.9672	84.9876	89.9312	77.9584	72.369	61.3547	83.9025	73.5669
VIT_01s0137g00300	3.42173	3.22674	6.52095	11.4216	5.44954	2.54644	2.39322	4.44312
VIT_04s0008g04280	35.9395	55.712	19.0634	18.7082	19.1359	12.9584	19.6273	23.7422
VIT_16s0022g00450	45.4286	35.0508	77.2739	83.2923	117.8	101.909	129.983	128.373
VIT_02s0025g04180	25.1801	25.4413	13.0873	7.52025	7.58696	10.3557	4.52866	6.35763
VIT_02s0012g00550	0.193819	0.548321	1.91401	3.14625	1.75197	1.91307	4.39216	4.60004
VIT_13s0047g00230	38.5213	29.0609	14.3602	15.8779	4.56266	3.7148	2.56419	2.95137
VIT_08s0007g00800	14.7796	12.2782	13.5344	8.56847	10.4969	6.07836	4.87323	3.02086
VIT_03s0088g00960	30.9469	35.6265	25.067	17.4966	10.5355	13.5539	13.1556	10.3506
VIT_01s0146g00120	8.215	4.42678	2.03321	1.73187	1.76803	1.60884	0.656655	0.395081
VIT_15s0107g00210	6.24924	2.77324	12.2279	8.40845	13.6237	22.9798	101.506	82.6051
VIT_11s0052g00970	34.6045	31.7324	61.2754	43.4948	44.0076	38.2783	27.8419	21.8128
VIT_19s0090g00410	35.1604	50.7933	21.3852	20.4236	16.5674	15.3833	30.2951	24.6493
VIT_15s0046g02010	38.8409	42.0644	88.0051	83.0671	118.219	104.829	180.188	137.142
VIT_00s1355g00010	7.09106	11.3679	14.3738	8.8948	5.76881	4.66611	5.65398	3.93888
VIT_18s0041g00390	174.143	35.6998	155.442	189.249	76.995	100.422	18.2698	114.701
VIT_01s0026g00280	27.8519	37.9791	28.0685	21.1298	30.8495	26.1357	29.522	27.9308
VIT_14s0060g01160	5.91474	12.3797	4.12391	3.19337	1.82563	1.06794	1.69511	1.82121
VIT_07s0031g00110	78.9656	123.112	26.3991	33.3784	24.0321	11.7501	8.32614	5.811
VIT_13s0084g00680	4.50457	6.37182	6.03322	6.00833	4.85483	3.91892	3.34447	4.72436
VIT_02s0025g02270	10.5677	15.735	12.286	11.9015	5.27896	5.48987	5.36839	3.65123
VIT_01s0011g04130	5.90364	6.91684	7.71752	7.39213	5.33644	4.41449	2.77777	4.06524
VIT_04s0069g01180	139.379	119.169	92.726	80.3544	68.5375	77.3464	64.5737	58.183
VIT_16s0050g02390	11.7357	8.85356	14.1511	16.626	6.78924	8.88077	12.6078	7.58556
VIT_10s0042g00920	17.042	3.65246	497.03	298.648	362.709	513.872	233.73	259.737
VIT_12s0035g00970	16.6169	13.4314	7.81411	15.3263	3.75511	5.53228	2.82254	3.19661
VIT_01s0146g00450	3.29423	5.10356	11.0069	4.34053	3.82852	3.87088	2.86361	3.08936
Novel00008	2.4024	1.8124	1.99783	2.12717	2.6059	2.76647	8.46863	8.00677
VIT_13s0067g00100	32.1566	37.6344	17.9072	13.5584	10.3811	9.21021	15.1814	14.6434
VIT_06s0009g02700	46.972	46.7715	6.52043	7.104	4.48326	4.07958	1.59164	2.50456
VIT_02s0241g00170	1.16773	4.40476	1.82079	8.61627	0	1.921	2.94025	2.3587
VIT_00s0322g00030	147.082	136.517	32.5046	45.2907	6.63012	4.12793	0.972022	2.53424
VIT_02s0025g02360	6.9545	6.90336	3.70972	4.32123	2.15059	1.65588	1.99685	1.84833
VIT_08s0007g09020	2.42464	6.77777	2.29538	4.79211	1.5655	3.41889	1.27188	2.09894
VIT_01s0011g02750	2.78097	3.147	54.3474	26.2653	48.2648	68.1658	12.8375	10.6728
VIT_11s0206g00030	0	0	5.58417	3.04907	22.7852	13.5958	40.7519	31.0918
VIT_09s0002g00690	3.15053	5.61188	11.8263	6.97397	13.9228	16.7002	23.5044	20.6821
VIT_05s0049g01460	6.5859	7.59074	1.33117	2.83471	0	0.451427	0.614175	0.184761
VIT_03s0091g00410	11.4962	16.2616	7.63492	7.38303	1.92439	2.80178	0.268022	0.537526
VIT_00s0353g00060	4.73434	2.91913	19.4015	22.169	13.3323	18.1228	7.71786	12.1375
VIT_08s0058g00410	14.8493	18.9719	8.4648	6.00853	11.2577	11.82	17.0864	17.174
VIT_00s2508g00010	0.318689	0.300528	38.5937	21.6337	5.47334	36.4364	25.4103	23.9785
VIT_01s0011g03050	28.7647	19.2955	10.0183	13.1285	6.43327	5.85401	1.86668	2.09645
VIT_17s0000g05450	15.5103	19.4257	16.2489	28.2535	14.4582	11.3623	5.4919	12.4827
VIT_14s0108g00530	0	0	6.90932	6.13051	11.2653	17.7684	67.9899	46.1511
VIT_16s0022g00640	79.3981	72.1996	41.9371	69.8074	26.5642	19.2954	11.2508	11.0649
VIT_13s0158g00360	0.631801	0.834117	7.35568	7.27245	21.7018	18.3966	29.4832	36.5623
VIT_19s0090g00810	2.04991	2.17473	15.582	13.0457	15.5185	16.8612	17.42	18.7621
VIT_07s0005g02160	498.076	481.973	828.738	1017.98	710.352	923.797	548.913	534.593
VIT_00s0630g00010	1.84936	3.48794	6.08762	4.09372	1.67168	2.02821	1.55217	2.80163
VIT_00s0324g00050	0.292844	0	12.1764	9.0753	64.8536	42.1529	109.62	111.648
VIT_08s0007g06910	94.4617	68.4386	32.6312	40.3749	22.9085	37.9014	21.9959	20.0692
VIT_00s0341g00010	117.027	132.347	44.8183	48.0444	33.8031	30.0356	31.5711	30.6586
Novel00163	63.9792	36.4806	24.3599	18.1146	29.5886	27.5363	30.9075	35.6888
VIT_13s0074g00010	19.6234	20.8183	28.6854	28.5063	24.1127	14.8799	9.52171	12.2318
VIT_04s0023g03830	5.42739	8.78481	3.62083	3.22764	1.68413	1.93227	1.39376	1.4317
VIT_04s0008g03280	13.2233	20.0902	19.8548	17.8879	13.945	10.2724	7.09064	5.9355
VIT_19s0015g01220	16.1872	18.8374	6.44422	7.87791	2.17923	1.98301	1.44532	2.087
VIT_14s0108g00440	51.2476	74.7462	14.7386	29.9989	4.94123	6.18242	0.716872	3.96807
VIT_05s0094g01110	41.1631	41.742	53.6328	52.2161	32.3661	34.3218	40.4641	35.1658
VIT_15s0024g00400	3.79336	3.96047	22.603	15.3944	20.451	17.8295	10.6316	14.2298
VIT_00s0203g00150	61.8409	60.3049	11.3227	17.1113	3.17611	6.35827	1.47452	2.12918
VIT_14s0068g00750	40.4468	46.618	10.4049	18.9918	11.4484	8.73728	6.00076	3.91987
VIT_14s0030g00630	23.1953	16.1447	4.59267	17.9299	7.48814	11.8107	3.47641	4.74098
VIT_11s0016g00330	8.18115	11.1734	0.146626	0	0	0	0.118387	0
VIT_12s0035g01180	5.63443	8.19774	2.51014	2.73203	1.7462	1.72139	1.4187	1.38197
VIT_15s0046g00990	4.57483	6.95055	3.69875	3.75067	2.98661	4.39011	6.82608	5.13371
VIT_18s0001g04180	7.35781	5.2039	3.05938	3.52889	0	0	1.23509	0.37155
VIT_03s0038g04170	0	0	17.1684	3.08956	21.658	16.0724	23.5263	19.852
VIT_12s0059g00770	24.4895	18.9423	30.3194	30.658	12.1876	10.8639	4.61891	5.0022
VIT_10s0003g00430	3.47153	1.81873	4.2101	0.569226	4.184	4.75909	1.94245	5.45388
VIT_13s0067g00010	1.92982	1.81985	5.76738	6.76373	2.61661	5.15886	3.23941	2.67989
VIT_11s0016g05070	8.55234	17.0261	37.5362	14.0232	41.2302	46.8972	59.0192	60.4619
VIT_14s0066g02550	42.9838	52.8776	20.913	23.2506	6.42699	5.58247	2.03439	4.40642
VIT_11s0037g00890	46.4055	40.5366	263.789	206.887	263.604	252.726	208.271	236.802
VIT_14s0068g00640	10.8432	15.574	40.4908	37.173	115.657	81.368	185.446	139.079
VIT_13s0067g03660	4.97627	6.98691	1.72428	3.34543	2.49899	2.27397	1.85627	3.23883
VIT_14s0030g01720	62.3859	97.4085	38.0064	52.0693	16.1781	18.9275	6.00861	4.90624
VIT_02s0025g00240	126.4	98.6582	16.7778	26.6883	1.40622	0.319901	0.97927	0.39279
VIT_04s0008g05390	0.503139	0.948935	0.523013	0.371248	5.45759	7.03542	63.5541	75.2052
VIT_07s0005g03760	4.85951	7.10301	6.56689	5.37848	3.73373	4.19696	3.26288	3.3128
VIT_06s0009g01030	15.629	17.3702	17.842	19.7693	12.6138	19.2831	18.1537	19.5897
VIT_08s0007g00610	32.9572	29.0869	4.39218	6.23535	2.67353	4.17052	1.59583	1.49356
VIT_19s0027g00750	6.74224	0.794754	0.876069	3.10928	3.04724	6.23893	2.47572	2.55349
VIT_03s0063g00890	9.30175	13.1575	5.15689	6.40586	2.80269	2.04027	2.86256	2.34857
VIT_00s0583g00020	22.6391	14.442	3.46078	2.94786	0.601883	1.09538	0.279428	0.672479
VIT_14s0066g01190	69.3976	45.0181	130.493	49.249	133.451	133.07	288.26	239.504
VIT_13s0074g00430	4.13958	5.46516	4.04491	3.42098	0.748373	1.22578	0.416924	0.752536
VIT_13s0019g01360	0	0	20.7703	5.22547	5.487	4.99294	4.24561	0.766322
VIT_00s0743g00030	0.95026	0.896109	6.42067	4.20697	5.58326	2.73567	8.57373	10.5568
VIT_08s0032g00290	40.0444	45.0611	33.5808	40.4724	33.1554	31.0004	36.4338	38.7435
Novel00054	0.753497	0	11.7489	11.1195	76.9647	61.9776	147.036	114.149
VIT_10s0071g01030	17.9634	23.2666	7.53666	5.11017	5.28209	4.9845	5.08612	3.93442
VIT_08s0040g03010	4.9675	4.34982	1.10651	2.09448	1.28293	1.45926	0.893408	0.358351
VIT_12s0028g02800	0	1.22966	21.6876	18.6016	31.0388	17.5184	30.4615	38.1912
VIT_03s0038g01350	44.5855	31.4127	14.6498	17.0162	5.09564	6.32293	1.93556	3.10544
VIT_06s0009g00970	7.18795	9.90681	2.01166	0.815958	0.999594	0.454794	0.464067	0
VIT_09s0002g02480	16.2637	14.6397	34.5806	58.3654	31.4069	55.9419	41.2607	45.9166
VIT_07s0130g00510	7.77022	11.8755	6.40601	9.292	4.84392	3.52621	2.24882	3.78845
VIT_18s0001g13270	15.9895	16.5009	27.7541	24.264	32.7245	22.0853	42.2859	41.1332
VIT_14s0108g00810	204.455	158.871	123.268	165.342	81.3172	93.5031	37.0655	42.5366
VIT_03s0091g00470	63.4113	56.6047	49.917	38.8393	58.7103	49.3728	62.0055	64.8193
VIT_18s0001g00170	7.34734	8.56634	0.763756	0.295709	0	0.109881	0	0.0674584
VIT_07s0104g00420	168.598	131.712	48.3246	42.382	12.3264	18.3543	3.81507	2.92138
VIT_09s0002g05200	9.50377	10.5917	5.08926	5.94998	9.8923	5.68521	7.85569	8.43487
VIT_10s0116g01860	0.259066	2.19873	4.17414	4.39658	21.5442	18.9651	31.8543	30.6123
VIT_01s0011g06050	20.8292	28.3721	26.263	18.7845	7.67067	7.29727	6.31295	2.92172
VIT_15s0048g00520	19.4336	19.9551	3.36686	3.82382	1.95183	2.1313	0.906148	1.96269
VIT_04s0008g03100	186.766	180.526	93.1512	108.391	61.3603	55.2445	39.0376	35.5483
VIT_12s0028g01390	123.606	82.279	37.5544	45.602	11.5016	4.85921	1.90703	1.60633
VIT_05s0020g03460	9.52004	13.0388	29.806	24.7529	21.9233	14.1696	11.6999	8.69904
VIT_11s0016g01810	1265.63	1059.74	218.943	165.838	174.938	118.67	189.202	131.165
VIT_08s0040g02730	13.1896	9.98805	64.6057	30.6708	75.3277	53.9155	120.177	104.447
VIT_11s0016g04790	2.65214	2.50101	2.7569	1.95692	4.79466	8.72589	6.67785	5.35704
VIT_05s0020g04100	4.9124	8.52373	2.55322	4.20462	4.0852	1.45462	2.47379	0.893026
VIT_09s0002g00990	13.3204	11.0453	8.35566	3.55864	6.85069	8.8785	5.58992	9.50979
VIT_00s0532g00050	11.0935	7.70832	10.0143	8.61627	7.38879	16.3285	7.1056	10.0245
VIT_00s2300g00010	12.6952	6.96035	22.2502	32.0233	12.0093	10.9279	2.23015	2.68357
VIT_09s0002g04840	26.3539	13.2027	0.856089	2.43069	0.744435	2.03221	0.691216	0.415875
VIT_19s0014g01150	0	0.326218	2.69696	0.5105	2.18887	5.12172	5.51648	7.86087
VIT_04s0008g02490	13.5753	22.8204	12.2708	10.0167	4.8017	4.04569	3.13741	2.28505
VIT_18s0001g01270	23.6148	31.6539	24.1969	40.2008	7.62357	11.5156	2.68986	5.11065
VIT_01s0146g00370	11.2303	14.8265	8.82031	7.73403	4.9629	2.87384	1.36149	1.26023
VIT_05s0051g00420	9.56758	12.2239	6.25603	10.4755	3.62673	3.04632	1.4247	2.49361
VIT_00s0373g00010	25.0069	19.4447	10.2611	16.5094	3.56911	5.05204	2.0252	1.10771
VIT_04s0023g03280	28.3683	25.1594	38.0898	32.8931	22.5901	13.8892	14.881	12.2788
VIT_14s0060g01750	30.671	24.9653	14.9345	9.52886	11.9652	16.9957	27.5036	24.4548
VIT_17s0000g02420	30.9136	48.9465	11.2075	19.1491	4.48476	6.74926	2.002	2.50539
VIT_04s0008g04160	13.8764	12.4473	1.935	1.99783	0	0.556771	0	0.170908
VIT_13s0074g00150	6.68149	9.14624	12.7706	16.5394	22.21	15.7781	26.6823	39.8347
VIT_19s0014g02300	12.8149	17.8089	10.5166	13.4369	6.09666	2.21908	2.54737	1.70294
VIT_11s0016g05040	2.43479	4.5921	6.83361	3.59309	1.7607	4.40594	3.26965	3.19672
VIT_03s0017g01450	28.1526	21.6091	18.0352	20.7728	24.856	16.6942	26.6509	23.1428
VIT_18s0001g03080	11.5289	15.8353	5.34084	8.50678	4.9841	3.09226	2.52425	2.9109
VIT_07s0005g02440	5.24602	4.43531	1.69238	3.33694	1.14462	0.595176	0.151828	0.182697
VIT_02s0025g04640	8.10382	13.0474	7.29388	4.81278	5.18126	3.25154	3.069	7.38594
Novel00211	12.1614	7.64556	9.69199	6.58051	4.39718	2.00062	4.08283	5.32234
VIT_14s0066g00580	6.07113	8.17881	6.76172	7.19946	5.09585	4.10197	4.2766	3.28474
VIT_18s0072g01190	9.20448	6.94397	2.87042	6.79165	4.99209	1.5142	1.54507	2.78881
VIT_14s0066g00120	161.576	288.248	121.119	84.6085	104.562	90.5834	36.0549	54.3379
VIT_18s0072g01080	12.9111	11.4862	11.2687	17.4355	7.48684	10.4194	6.5427	8.36498
VIT_04s0023g00770	40.558	56.0448	37.777	47.1116	24.3199	23.7816	14.998	12.1668
VIT_01s0026g02350	10.0145	8.85356	5.85565	3.46374	3.11174	1.54448	1.05065	1.42229
VIT_04s0023g00400	15.6476	23.6095	2.8465	2.88645	2.82885	3.86121	1.96997	0.790163
VIT_00s0904g00010	436.777	489.116	64.8216	42.6549	8.22528	12.3277	2.47088	1.35148
VIT_01s0026g01930	23.1743	38.6643	5.25032	9.20741	6.44548	0.48876	0.997451	0.300062
VIT_12s0059g00350	0	0	6.54701	1.23926	3.79542	7.59808	13.3915	3.81653
VIT_14s0036g01020	430.539	417.364	1241.21	827.844	1527.77	1407.47	1631	1523.79
VIT_13s0019g01750	26.5329	17.9637	5.30403	9.53783	7.37961	6.15554	2.28402	3.77904
VIT_18s0001g07220	4.88988	5.69623	7.02654	5.73045	1.30002	3.31231	1.56921	2.46926
VIT_18s0001g01560	14.0994	14.0781	10.5612	14.0753	11.2454	8.86849	6.96101	11.308
VIT_06s0004g00720	3.31919	5.14222	2.58772	5.07315	0.642921	0.585031	1.19392	0.598608
VIT_18s0001g05680	36.7902	47.8706	4.50463	6.91704	1.11918	1.0184	0.519584	0.803858
VIT_17s0000g03560	17.1937	19.9846	38.8631	32.4541	43.7339	84.5255	64.2672	87.6314
VIT_11s0149g00160	7.0064	2.20238	3.64157	0	4.22217	0	2.94025	0
VIT_05s0020g00390	87.0463	93.5461	61.4003	55.2613	54.1586	46.4925	51.3543	45.3832
VIT_18s0001g09030	10.1988	9.08332	6.03705	6.68918	6.40205	3.96141	3.56662	2.28895
VIT_06s0080g00740	287.693	292.8	499.124	568.053	472.822	614.483	372.886	389.099
VIT_05s0049g00510	57.193	31.87	101.532	78.0986	217.871	266.985	222.089	230.485
VIT_07s0005g00280	33.4257	30.8281	1.52729	1.8972	11.6209	5.13619	38.9985	31.5323
VIT_16s0050g01720	2.76134	5.20798	4.30562	5.70498	2.49605	2.72556	5.33049	6.69315
VIT_15s0046g02250	12.2513	17.5223	13.372	13.409	5.16798	6.88601	3.85596	2.88707
VIT_06s0004g01850	0	0	4.0245	2.85669	2.62471	7.96125	6.09268	3.42132
Novel00181	0	0	0.390793	0.092465	0.679649	0.515377	4.04931	12.5928
VIT_14s0066g02350	390.243	227.592	127.408	79.6744	183.225	153.015	269.34	245.276
VIT_01s0127g00310	4.57464	3.98211	6.40141	2.33686	4.7713	2.89446	4.87323	9.24029
VIT_19s0014g04940	98.2218	115.736	116.701	77.3429	63.2231	66.0592	72.1529	63.7842
VIT_04s0079g00540	8.99288	8.48042	19.631	23.8879	20.3222	14.7939	27.5493	21.7976
VIT_14s0108g01180	4.14323	7.03284	1.50741	0.305714	0	0	0.347743	0
VIT_05s0049g01890	2.56518	2.41901	21.1098	23.6594	27.4383	39.3857	42.8799	45.3372
VIT_15s0046g01660	86.517	90.8933	24.1079	25.2438	22.8965	11.0939	26.2294	21.4291
VIT_04s0008g02720	27.2571	32.6059	34.2367	43.5761	28.5166	33.8374	30.7145	49.4489
VIT_12s0034g02170	16.8639	16.7703	10.3586	4.97729	5.26599	5.29623	5.40422	4.79981
VIT_00s0203g00200	137.067	136.059	61.0633	86.3083	47.5098	53.828	38.2748	29.4034
VIT_19s0090g00580	206.662	196.225	54.6291	50.8295	66.7626	63.6719	40.8298	45.9036
VIT_07s0104g00960	22.9182	20.867	15.6085	22.1586	11.4297	26.6514	26.5315	17.9582
VIT_05s0020g02590	40.891	54.3707	26.5663	30.1719	24.7648	20.1805	9.09479	11.3569
VIT_11s0016g02200	326.513	424.138	55.1797	33.5885	69.9922	35.0792	35.1598	29.5547
VIT_05s0094g00050	13.9841	14.2215	6.6982	6.6766	2.23069	2.02984	1.26575	1.24617
VIT_02s0025g00820	3.59933	4.64473	3.54458	5.03207	0.513714	0.779097	0.397491	0.382646
Novel00039	3.26748	0	252.477	79.5615	246.13	327.889	194.254	153.999
VIT_18s0041g02220	103.323	72.8846	84.9932	87.0437	40.4472	42.8279	20.1435	12.3249
VIT_17s0000g06960	19.9815	19.101	93.8952	95.3286	68.2883	57.4115	89.0217	97.3075
VIT_17s0000g06060	6.25466	8.69214	7.5283	5.10088	2.67809	1.08309	1.38146	1.82857
VIT_03s0063g02250	69.3445	107.205	48.6363	77.7962	21.4378	15.6908	2.59633	2.6035
VIT_17s0000g01680	9.33257	8.36072	2.18277	3.09877	0.421797	0.767635	0.979108	0
VIT_17s0000g05990	83.971	80.617	17.3524	28.3668	12.803	17.0592	4.4579	8.68498
VIT_04s0079g00440	7.82381	12.4662	5.8893	6.17103	3.90186	2.44099	1.24538	2.04352
VIT_11s0016g05130	6.99836	10.1532	3.9172	5.16383	4.86614	3.98519	7.22923	5.98059
Novel00012	0	0	0	0	6.18554	12.3829	4.02034	2.07331
VIT_05s0020g03660	4.84947	5.7164	3.02461	3.04151	1.9726	0.79777	2.44211	1.46931
VIT_12s0055g00360	8.13676	5.60726	16.4283	22.6298	11.3154	15.1874	13.6584	16.2774
VIT_05s0049g00550	632.547	544.995	210.226	314.242	164.127	186.989	103.764	58.1441
VIT_06s0004g03360	20.4635	29.0624	13.8395	15.3722	5.34867	4.76567	1.55197	1.55626
VIT_13s0019g01700	3.4818	4.24909	13.5193	17.8325	12.2189	17.3518	10.0561	7.86026
VIT_05s0049g00600	0.990355	0	8.23579	14.6149	7.16165	0.8146	8.31209	2.50052
VIT_00s1232g00010	1.82894	5.74907	4.75296	7.64722	4.95967	2.00582	3.83759	2.15499
VIT_15s0045g01170	6.38678	4.01522	1.10651	2.35629	0.962194	4.37778	1.78682	1.61258
VIT_03s0063g01780	2.37297	2.50101	14.3649	10.6085	7.44435	6.19997	10.8369	13.2516
VIT_15s0024g01470	10.8301	11.6216	7.95815	5.23557	8.77687	5.222	5.6419	6.41182
VIT_01s0010g02670	11.8802	15.745	12.1826	17.0581	6.96571	6.0744	2.4254	4.0535
VIT_02s0025g02800	187.018	131.383	178.749	142.625	163.378	265.329	171.714	201.555
VIT_01s0127g00270	12.2827	15.9263	29.7251	38.2342	37.4713	28.0987	28.1884	25.0035
VIT_12s0028g01600	40.9071	45.5726	23.5543	21.1583	6.34407	7.09235	3.02942	2.63275
VIT_04s0023g00670	368.814	405.153	233.728	275.237	160.841	138.908	177.854	144.092
VIT_04s0008g07020	46.109	41.8624	2.16706	4.34325	0.443394	0	0.617544	0.2477
VIT_00s0357g00010	13.374	21.4402	9.73161	7.89456	2.41782	3.30018	0	0.675353
VIT_15s0046g00200	40.2536	55.265	39.0746	39.7478	42.8073	57.9424	47.6965	51.1165
VIT_16s0013g01050	68.9791	55.0073	1.68432	3.41592	2.09235	0.380789	0	0
VIT_08s0007g07390	12.4542	17.1651	54.7722	45.2407	103.917	146.568	181.719	178.029
VIT_01s0127g00470	53.6097	51.2029	10.1809	13.1855	4.65953	6.78396	2.30743	3.4707
VIT_18s0001g03880	527.235	478.393	101.531	171.348	40.5409	192.65	34.2966	30.7006
VIT_07s0005g01340	78.3832	44.3499	64.7308	71.9738	45.6605	70.9201	36.183	35.6233
VIT_05s0020g02670	5.64896	12.2522	6.7529	7.08587	3.57436	3.25252	1.42236	1.42629
VIT_19s0090g00050	152.331	151.713	96.1399	128.457	85.0061	124.019	49.9014	51.8054
VIT_00s0868g00010	60.1758	62.6634	41.356	54.0815	15.7254	17.1244	9.57456	8.20886
VIT_01s0010g02030	4998.47	3467.05	1496.44	2035.76	762.658	1274.71	302.061	369.164
VIT_14s0068g01710	29.1214	50.8625	12.6843	11.9544	7.97121	12.8201	4.73342	4.97088
VIT_19s0014g05050	27.4632	23.489	29.2118	31.5742	17.3195	26.792	10.9889	14.5132
VIT_06s0004g05740	12.7736	16.9734	14.0326	8.56831	1.31208	3.10425	0.487314	1.31938
VIT_14s0081g00050	5.70927	4.1875	14.5072	18.7229	12.0417	25.0457	14.3754	23.3846
VIT_16s0050g01540	7.11255	3.83271	4.22485	3.74864	1.83692	2.50728	2.5584	1.02619
VIT_09s0018g01180	24.1037	29.0647	16.2246	18.3683	8.57228	9.75052	8.78856	6.58469
VIT_12s0028g03590	6.30105	2.97099	3.8208	7.74886	2.84784	2.59141	0.440708	1.59093
VIT_04s0069g01010	13.3596	8.25406	361.07	302.865	575.07	505.102	1371.05	1179.66
VIT_06s0009g03240	8.05674	12.8694	6.58034	4.9742	3.26978	2.43439	2.96702	2.98906
VIT_15s0048g01920	15.8913	16.1846	15.8582	22.2786	11.4916	12.5483	10.9368	10.1111
VIT_10s0042g01220	35.5925	35.15	65.8396	55.213	52.946	50.0228	44.1037	36.6541
VIT_12s0059g02150	1.24737	4.18237	12.6063	11.147	18.9175	15.2761	65.84	65.7886
VIT_18s0001g14750	58.0635	85.3803	36.4444	45.7475	26.6873	21.8559	23.5405	21.6177
VIT_05s0020g04300	4.75371	2.66167	4.401	4.27487	2.01421	1.34409	0.997451	1.80037
VIT_08s0007g07680	329.053	279.699	168.083	166.226	109.152	89.7016	86.7798	75.6498
VIT_06s0004g02330	18.9521	11.6856	53.135	66.8276	65.56	90.2347	81.5975	99.1998
VIT_10s0042g00910	0	0	7.73561	5.63934	4.36327	6.28645	2.8697	1.82814
VIT_07s0031g01020	22.4625	22.6186	33.4416	35.3959	23.0575	25.9919	12.6218	16.7261
VIT_04s0008g06570	146.728	88.5356	75.7288	58.2968	39.8822	32.4932	30.3568	19.9484
VIT_14s0171g00100	27.5101	20.4228	14.9068	10.3653	9.52356	16.3692	13.5097	6.79816
VIT_07s0129g01120	5.42933	2.75689	6.9462	9.86118	1.88758	4.12228	2.62896	2.31987
VIT_18s0122g01160	4.38718	3.00886	12.2304	14.42	12.2576	14.4344	12.5529	12.8897
VIT_14s0068g01760	5.47971	4.30621	88.7651	67.7249	246.011	221.231	615.327	597.234
VIT_00s0199g00130	18.3429	19.4157	17.1218	14.087	10.8281	6.15822	3.61317	5.29296
VIT_06s0009g01110	302.504	399.278	39.5652	51.0291	7.19581	6.34326	2.19233	1.75871
VIT_04s0008g06700	35.9583	20.903	15.3611	12.3575	16.4744	19.4478	20.2578	22.1378
VIT_08s0058g00770	5.38541	8.041	1.63279	3.9737	4.868	0	1.13	0.679873
VIT_03s0038g00890	78.2381	50.2557	74.8457	67.7688	92.2452	192.128	64.238	55.5404
VIT_00s0396g00020	49.854	68.6323	13.6178	21.4806	32.8936	22.1495	10.0789	33.0766
VIT_19s0014g04960	15.6164	19.7335	32.3041	21.8932	40.0895	43.1592	89.389	76.0197
VIT_06s0004g02120	28.5019	36.0667	58.6223	85.2004	38.9756	39.8744	21.8771	18.9442
VIT_01s0137g00240	24.7385	49.2181	0.784015	0.667816	0	0	0.126604	0
VIT_11s0149g00240	27.73	18.6784	59.7095	23.3839	34.0178	24.438	40.7292	20.0041
VIT_09s0002g07920	8.89529	8.0071	2.31166	5.0718	1.09645	3.99091	1.01807	0.408353
VIT_09s0002g07880	61.8221	81.6846	18.8798	25.5142	9.78732	8.04418	6.9623	5.20308
VIT_06s0004g02670	4.68042	5.39453	6.12666	4.34886	6.58115	4.70531	6.83814	8.40351
VIT_07s0005g05660	6.85714	12.3939	7.72199	10.5409	13.688	9.63539	8.75274	9.08952
VIT_18s0001g09040	9.78903	9.6508	3.46899	6.23801	1.20662	2.92793	0.186727	0.898764
VIT_08s0032g00660	9.40567	14.514	10.2216	8.20193	8.50201	3.86824	9.68835	7.77209
VIT_08s0056g00560	33.7159	34.2403	80.4298	109.292	56.7854	42.4282	19.7117	21.5367
VIT_08s0007g01450	104.393	116.304	42.8908	40.4269	10.598	6.86189	2.83857	2.50484
VIT_03s0063g02320	0.496225	0	6.70573	5.12604	4.93404	4.08161	3.95659	4.25986
VIT_00s0179g00300	46.2022	54.5449	20.714	27.585	11.4769	9.57324	5.18022	4.45246
VIT_01s0026g02450	10.6875	6.97741	0	0	0	0	0	0
VIT_11s0016g03190	18.9236	11.5131	68.5316	51.348	183.195	197.328	256.941	249.687
VIT_18s0076g00380	16.7585	24.0644	42.5613	47.9162	37.6989	27.5688	21.5777	26.061
VIT_10s0003g00300	83.9281	70.2919	28.391	22.4618	5.91487	5.85031	3.10419	3.59165
VIT_17s0000g05410	9.63342	10.0308	95.7582	49.0166	77.4638	78.5778	117.322	113.102
VIT_16s0098g00600	107.961	147.811	85.2078	90.2815	187.948	205.229	714.49	573.844
VIT_19s0027g00710	204.842	180.089	593.882	755.725	463.867	608.14	326.387	288.769
VIT_10s0116g01700	14.9748	11.0516	10.152	10.0886	14.1246	8.56856	7.65035	6.57556
Novel00193	4.41847	6.18689	3.89708	4.84094	2.66264	4.07486	3.59606	4.05674
VIT_17s0000g01520	193.645	170.57	273.626	307.12	257.751	288.453	217.357	211.259
VIT_03s0063g00150	6.99866	2.19995	10.6432	10.3281	5.62334	5.117	4.13355	3.14145
VIT_14s0060g02160	13.8819	17.5693	12.3417	15.634	5.61367	6.31014	4.44584	4.61185
VIT_18s0086g00210	53.4101	58.0904	64.4774	48.4747	77.1225	54.0372	57.4305	58.2497
VIT_17s0000g08030	1.25181	0	5.4219	6.46565	0.37718	1.37287	0	0.42142
VIT_11s0037g00490	60.0033	68.4887	65.6946	82.5686	50.1529	40.7657	29.7588	30.2214
VIT_16s0013g01400	11.031	5.77909	7.64445	14.4699	8.86324	8.06518	12.8588	12.3785
VIT_18s0001g03170	7.90978	14.9181	0.357488	16.494	1.55431	0.848617	0	0.173662
VIT_18s0001g01200	105.217	20.353	6.30997	4.97664	0	0	0.566082	0
VIT_14s0060g02000	0.473214	0	5.16501	1.39667	17.5377	13.6232	23.4331	21.0285
VIT_19s0027g01640	4.94461	9.6171	4.97929	5.92872	3.63151	2.03355	1.68595	1.87267
VIT_11s0016g01680	14.6696	0	0	3.60806	8.84016	8.04418	10.2602	2.46926
VIT_06s0004g04470	67.9155	41.0857	43.7353	40.342	9.65259	7.72944	2.95764	4.74529
VIT_14s0066g00180	79.4417	75.9625	34.9375	42.6306	32.6406	31.5294	29.3746	31.4195
VIT_07s0005g00460	24.4858	16.4932	8.72675	13.4213	6.32381	5.7544	4.4038	5.65243
VIT_09s0002g05790	26.4193	21.7668	18.2122	20.725	12.0662	11.666	23.9243	19.0987
VIT_06s0009g02630	0	0	0.629234	0.893292	5.74525	3.48529	19.4329	32.2484
VIT_18s0001g14360	65.0154	90.4803	15.6305	22.1899	6.21346	9.89449	7.69236	7.81003
VIT_18s0001g13750	12.7851	15.4687	17.8037	24.563	9.3762	13.8892	9.71822	9.25782
VIT_06s0080g00230	5.14348	4.20366	3.74265	6.32531	1.23982	3.66659	0.719491	1.03893
VIT_03s0038g02820	2.52653	5.00336	2.36369	4.66058	1.14189	1.66252	1.59039	1.65858
VIT_00s0704g00010	63.2937	77.0956	39.7504	46.7021	29.7983	26.0306	21.5811	26.6347
VIT_18s0001g13960	10.3885	11.021	1.01239	4.79079	0	1.60216	1.08988	0.327868
VIT_03s0063g02310	8.63979	13.5791	5.08926	10.625	3.64453	1.89507	1.69199	2.036
VIT_09s0002g04480	7.40973	4.52132	8.04223	8.68347	6.69784	7.88733	8.9627	12.3257
VIT_13s0067g03530	28.3455	23.4704	24.9735	27.8017	13.7485	11.9419	11.315	11.8699
VIT_18s0001g11680	12.9545	4.50072	59.7117	24.1481	16.3321	16.544	22.4607	22.2072
VIT_12s0055g00900	8.58129	8.392	7.10316	6.56633	1.14916	2.09138	1.06701	0.962961
VIT_13s0064g01280	26.9114	28.026	51.2053	47.3113	39.1329	40.9988	45.6647	42.3048
VIT_14s0083g00360	7.20965	8.68737	6.24536	11.2306	5.43082	2.63563	2.18511	3.23616
VIT_08s0056g00780	49.384	46.5698	51.6263	42.6498	34.2404	32.7729	60.1705	62.0606
VIT_06s0004g08410	31.9702	24.6211	24.0939	20.8375	21.1923	18.4076	17.8884	18.2966
VIT_02s0012g02180	6.79237	3.55851	5.49163	6.12558	2.7288	3.72464	1.26686	0.762215
VIT_12s0055g00910	12.7706	22.0093	10.1851	7.63582	4.77667	5.79543	3.69599	3.66914
VIT_05s0094g01100	29.5407	20.2599	32.1033	34.0826	19.42	22.0893	14.6508	14.1036
VIT_16s0039g01490	73.6358	51.2907	50.4497	59.2726	58.2411	59.1914	50.9171	35.494
VIT_04s0008g00470	64.3135	74.252	125.273	119.745	143.435	170.071	217.932	175.131
VIT_18s0001g02540	9.75717	5.62293	1.12695	3.19976	1.46996	0.891733	0.227479	0.273729
VIT_04s0023g03150	16.9276	21.1362	9.77571	16.0755	5.38379	6.70393	4.80158	6.41101
VIT_09s0002g00310	78.7969	107.508	10.4565	12.3705	22.7318	17.927	17.589	82.9671
VIT_19s0014g01530	2.81432	2.12316	20.0396	17.2356	29.764	32.1767	47.0052	43.2032
VIT_06s0004g02290	4.83947	5.8676	1.79665	7.14173	0.62493	0.568661	0.290127	0
VIT_16s0039g02010	28.5562	24.4558	34.682	34.4009	32.1341	25.4058	28.2472	24.7202
VIT_05s0094g00120	44.0283	45.028	36.7428	26.5386	21.3005	32.1342	18.7368	18.4754
VIT_17s0000g03490	7.27551	8.94902	6.74083	10.0364	5.14683	3.90284	1.46022	2.55578
VIT_06s0080g01020	13.8348	7.64789	33.9695	30.9765	14.6617	13.734	0.2002	3.61355
VIT_00s0394g00030	8.19962	6.04091	22.241	15.8818	23.3936	24.4487	45.0554	40.2414
VIT_08s0105g00380	10.7795	5.57446	1065.58	1477.35	964.01	705.027	448.131	412.641
VIT_01s0011g01110	110.31	85.5305	452.934	462.736	354.53	317.566	336.386	293.784
VIT_13s0019g02300	0.663972	1.04356	7.82225	4.89921	5.40163	4.91525	1.57894	5.02933
VIT_19s0015g01400	47.4959	40.4945	40.2415	38.406	20.5842	15.7873	13.2423	12.4849
VIT_16s0050g02480	5.26814	5.32278	8.21434	7.77433	14.2009	13.1544	26.0162	35.8186
VIT_07s0031g02240	17.9616	13.5047	62.6994	52.6546	78.5467	57.6985	91.4699	79.1797
VIT_15s0048g02570	8.31215	8.42636	10.2606	13.3398	8.2649	4.61499	6.36598	5.77144
VIT_03s0038g02580	64.3676	51.5027	40.5516	42.2173	32.9118	32.0876	27.8305	34.4739
VIT_06s0004g02850	714.364	1149.89	58.2417	72.3475	12.3192	12.7669	4.76604	4.20571
VIT_00s1739g00010	138.83	204.313	48.4691	66.2224	151.478	87.3745	46.932	136.316
VIT_18s0001g03760	43.4358	31.8583	21.4052	18.9924	6.10753	9.52731	4.05065	4.38679
VIT_01s0011g01600	17.1826	26.2496	13.9318	14.7069	4.03826	4.23998	3.60535	1.73535
VIT_18s0041g02010	11.1484	12.7659	85.2604	84.3166	164.117	211.236	747.718	787.348
VIT_04s0008g00690	11.9262	11.559	4.30461	8.06658	4.49182	4.08737	2.22438	3.01121
VIT_14s0060g00480	418.275	377.085	302.834	341.081	174.242	156.757	89.4011	78.5963
VIT_13s0067g02890	6.1948	4.97634	2.74275	1.35435	1.24436	0.18872	0.577702	0.347579
VIT_08s0007g00430	0	0	1.11155	0	8.6992	2.63864	35.4504	28.6187
VIT_17s0000g08540	25.5124	8.55417	15.0281	13.3864	9.22452	9.32658	8.80298	6.01211
VIT_07s0129g00590	26.1899	33.1383	52.9841	43.2967	57.536	60.3995	93.0029	81.5274
VIT_17s0000g00120	20.5106	21.2136	13.4115	13.9135	12.5594	15.7822	13.8828	11.6937
VIT_14s0128g00110	122.231	97.2336	34.688	41.2218	6.10056	5.24285	2.20284	2.0827
VIT_00s1764g00010	17.7143	8.35242	2.99227	3.59445	0.400309	0	0	0
VIT_06s0080g00850	23.6687	17.3599	23.0414	20.5135	15.2819	14.3694	13.4011	13.6595
VIT_04s0023g03860	12.2035	14.1933	13.3198	14.4072	6.25093	3.68052	5.97476	4.1083
VIT_08s0007g00180	4.81877	11.3604	4.8004	5.62969	2.90387	1.6515	1.68517	0.202779
VIT_08s0058g01040	27.2087	24.1836	16.5799	16.6149	7.91551	10.2897	9.0558	7.10673
VIT_04s0008g05470	111.185	109.414	43.446	38.4595	26.5478	21.37	16.9299	22.0018
VIT_01s0011g03170	12.9141	15.8317	5.36969	11.9111	7.5877	13.2779	5.14846	6.19523
VIT_17s0000g09150	7.95641	5.77155	5.40776	7.22553	19.9163	20.1367	49.0565	55.3217
VIT_02s0025g03000	5.88705	8.20668	6.51869	3.0218	1.3882	2.10535	1.07414	0.51701
VIT_15s0046g02240	12.9498	12.975	20.893	18.7122	12.6811	14.2021	14.2653	14.7134
VIT_12s0057g00530	115.047	110.178	62.7391	57.3991	58.1935	40.941	46.6538	43.6471
VIT_05s0062g00020	1.0052	2.84376	11.7552	7.78785	9.54056	9.09492	13.2878	6.85259
VIT_18s0001g10210	24.3479	29.3894	40.4955	40.9612	20.248	28.8389	30.2443	43.7704
VIT_10s0092g00770	5.40816	9.34996	3.27937	2.66032	6.35514	6.07947	4.76604	7.10054
VIT_08s0058g00110	7.72722	7.28688	0.502027	0	0.873102	0	0	0
VIT_15s0048g02390	7.61235	6.13169	4.69837	5.73389	6.16422	6.52231	6.78839	6.40673
VIT_08s0040g01860	175.569	235.43	12.6199	11.0252	6.75323	6.65725	6.27045	5.03022
VIT_05s0102g00720	8.10913	5.52285	8.19528	6.31584	5.70114	5.92891	2.26867	2.04745
VIT_09s0054g00910	4.41256	6.08162	234.812	129.483	178.874	133.174	77.3457	85.1868
VIT_15s0021g01840	21.5966	20.1421	25.78	25.3914	17.1619	13.6645	16.8314	16.8978
VIT_04s0023g00120	8.09359	18.1269	16.3007	17.1694	3.658	9.15372	8.49123	7.66322
VIT_10s0003g01280	194.509	204.944	68.0561	72.5621	38.3074	46.0306	23.7125	15.3643
VIT_19s0090g00530	9.20448	14.3408	112.737	168.315	33.2806	35.2216	7.55741	5.05219
VIT_04s0044g01770	23.2841	20.1906	14.8839	22.5123	8.95104	6.16384	4.26788	2.97325
VIT_19s0014g03760	15.1973	12.7389	24.5741	7.4757	4.57908	13.8892	19.1328	15.3485
VIT_09s0002g04130	6.24863	9.5754	2.53729	1.87307	0	1.12431	0.491672	0
VIT_06s0009g03210	2.18746	4.53817	4.09295	5.16494	2.37276	3.59851	1.83594	1.10461
VIT_06s0009g01450	15.4976	16.5002	14.0311	22.1325	8.13408	17.2706	8.81135	10.6028
VIT_16s0098g00890	199.369	140.095	42.4822	78.6473	23.4628	20.8959	12.7468	6.69315
VIT_01s0011g00480	5.26538	6.87507	3.99976	4.48284	2.19669	2.6652	1.52974	2.45435
VIT_13s0067g01110	3.60821	3.06234	3.37566	5.0585	2.28309	2.3743	6.96529	5.83056
VIT_08s0007g06000	16.4712	18.2508	13.4834	6.38057	7.81656	7.45145	3.80169	3.95081
VIT_07s0005g01410	23.9854	15.4381	74.6005	85.3996	48.18	49.1654	19.8115	25.762
VIT_02s0087g00410	5.16328	4.05754	2.68362	2.85735	0.777869	3.53914	2.70848	1.95549
VIT_07s0005g03980	138.811	141.809	86.4086	120.685	58.6034	47.5736	32.6258	31.2443
VIT_13s0019g02720	9.12496	10.8359	5.09401	3.74054	1.83295	2.77985	2.41104	2.90125
VIT_18s0001g00210	25.0982	15.3403	47.1061	30.5221	58.8177	72.2542	60.4643	47.6445
VIT_04s0008g04000	19.9927	21.87	2.07824	0	0	0	0	0
VIT_08s0007g06660	13.4054	19.8652	11.8198	10.068	12.7666	9.45119	11.3517	10.6376
VIT_14s0171g00490	89.8748	100.163	166.775	153.274	171.88	149.683	211.543	196.916
VIT_07s0005g00980	20.447	10.4443	7.97048	4.4004	5.39073	3.50382	7.50803	7.31367
VIT_13s0019g00040	29.4918	30.4965	21.8826	21.7609	7.35403	11.8781	5.97476	4.92996
VIT_00s0229g00110	9.9794	21.0027	4.225	7.60726	6.45184	4.83806	3.77186	7.57569
VIT_06s0004g04510	109.964	95.0219	241.708	297.238	123.754	109.728	73.8162	79.7537
VIT_11s0016g03450	10.9257	7.81615	7.8326	6.94972	6.81104	4.95821	6.32413	6.27818
VIT_06s0004g00680	29.287	21.3054	27.8343	41.9847	7.56377	18.5833	10.1834	7.1833
VIT_02s0025g00390	23.5978	19.8689	16.6453	26.118	9.14171	15.9439	10.2566	11.9163
VIT_01s0026g00840	8.14038	8.14174	10.8979	4.73238	8.02722	6.69573	5.79706	7.10026
VIT_08s0007g01690	46.5059	34.7314	89.2234	79.9147	91.1289	106.286	84.4832	98.9805
Novel00029	5.62449	6.11997	11.4684	15.6427	16.0345	16.726	7.80724	6.11739
VIT_01s0127g00500	7.79556	5.43359	14.6215	14.005	6.12748	10.8727	14.0813	13.6924
VIT_02s0012g01380	83.39	55.589	27.6492	22.2783	14.9457	31.339	10.5588	13.7946
VIT_11s0103g00420	6.98257	5.644	2.59228	3.53293	3.06569	3.93833	2.93025	4.83568
VIT_05s0094g01490	28.0024	29.3407	25.8742	24.9665	25.312	15.3552	17.7901	12.5693
VIT_10s0003g01650	258.357	171.901	633.65	645.216	447.248	433.47	135.453	145.69
VIT_04s0008g05150	36.9213	38.1333	5.93972	3.2432	0	0.723072	0	0.443912
VIT_02s0012g01620	13.15	14.9743	16.3775	23.0672	9.41954	14.2856	8.43378	13.406
VIT_03s0038g03820	5.49728	5.92459	5.2042	4.05624	3.37191	1.93787	0.98869	1.98284
VIT_13s0101g00410	134.049	114.302	73.6761	62.1503	53.8534	51.1166	50.219	45.6462
VIT_18s0157g00140	0.340907	0	0.177186	0	7.08754	3.64529	61.3736	53.194
VIT_14s0219g00190	4.94588	6.89467	3.01768	2.38003	2.33254	1.59188	1.35362	1.19447
VIT_06s0004g01650	3.66091	3.92306	4.75689	5.77085	2.5571	3.01122	1.53631	0.924331
VIT_18s0072g00980	6.4963	1.86447	5.13808	1.45886	1.53187	2.55555	0.592649	0.855772
VIT_11s0016g01940	37.5972	23.2988	26.241	28.5342	20.391	20.3221	4.95872	4.33957
VIT_01s0010g03730	60.6725	81.3904	11.1037	11.5598	8.49685	4.68593	5.73776	3.59601
VIT_01s0127g00260	41.1983	49.5208	325.867	294.568	775.224	828.322	1134.01	1034.34
VIT_13s0067g03760	4.17492	7.24411	5.72858	9.24157	4.67953	3.15929	2.59298	3.71048
VIT_00s2393g00010	14.3575	18.2487	6.48897	6.44845	10.1568	5.13458	6.02516	6.61972
VIT_05s0020g01610	4.72108	5.29433	2.98433	2.35372	2.99878	2.72877	2.03476	3.73711
VIT_08s0056g00160	13.602	13.1252	18.7428	17.7388	18.0139	22.1161	37.8329	42.1704
VIT_17s0000g09990	60.9681	69.8316	32.0962	43.2485	24.3622	14.2051	16.4713	19.1595
VIT_11s0016g02910	64.2805	46.1034	44.7032	38.4118	40.1004	51.0111	24.3159	21.259
VIT_12s0059g02450	6.68622	5.51706	3.76476	5.96133	3.02192	3.20812	1.05221	2.11023
VIT_15s0048g00960	24.2947	18.8374	18.9408	22.3082	10.7363	8.21533	11.2149	7.63355
VIT_06s0004g04810	18.1344	15.1528	17.419	13.042	6.01736	7.9301	5.68352	3.94116
VIT_09s0002g07110	26.4489	32.708	6.5853	6.89476	1.57477	2.21459	2.06035	2.15935
VIT_08s0058g00680	72.489	76.3726	21.5663	17.3371	6.7784	14.8033	14.0562	10.3504
VIT_04s0008g05690	6.97213	8.41898	4.77276	5.70912	3.766	3.14715	1.46293	2.57615
VIT_10s0003g05480	11.8706	12.975	4.06642	5.97196	2.9264	1.33145	0.792515	1.08988
VIT_18s0001g03290	14.129	17.6745	26.6765	22.5526	17.2025	21.5829	12.3425	9.90131
VIT_16s0039g01060	9.70466	8.62869	29.2552	31.098	39.3499	38.5436	37.0023	40.3249
VIT_00s0299g00110	5.84048	5.96663	3.41504	2.15474	2.19973	1.8015	1.94035	0.737322
VIT_12s0028g02960	153.175	154.408	203.15	230.916	226.786	237.32	179.818	158.699
VIT_08s0040g03380	9.42934	13.9388	6.35792	5.82931	4.83761	3.1443	1.92505	3.86073
VIT_08s0007g08970	8.52731	5.62897	7.31291	10.6964	4.23942	4.5591	2.32603	0.861213
VIT_18s0001g08110	20.4012	20.191	13.0182	13.8609	4.19946	3.15675	2.79728	1.93801
VIT_17s0000g00990	6.30952	3.80798	4.32877	3.72445	2.28133	1.03796	1.69459	1.91168
VIT_00s0174g00170	8.58711	7.42296	1.48772	2.64005	0.646841	0	0	1.08407
VIT_13s0067g02420	18.1183	7.76628	5.13653	4.86139	3.72217	3.38702	0.345608	4.15875
VIT_12s0034g01240	5.70156	2.68833	1.97559	5.25871	0.858963	1.17243	0.199389	0.239928
VIT_05s0020g05020	0	0	0	0	7.25347	7.70041	33.1134	11.481
VIT_13s0019g04300	241.018	264.348	320.303	428.453	296.962	284.863	211.623	198.477
VIT_04s0008g05480	40.9568	59.4199	23.7435	37.0008	9.49279	14.0368	7.27168	9.81075
VIT_05s0062g00350	9.06622	13.616	5.93384	7.18515	3.94582	1.93336	0.704565	0.678251
VIT_08s0040g01300	11.0225	12.8401	7.07692	3.82734	1.75826	1.59995	2.17676	2.61932
VIT_01s0011g03120	5.97047	4.57457	3.10315	2.75337	1.34921	0.306932	0.782975	0.753733
VIT_09s0002g00220	226.803	233.063	574.521	356.938	551.354	568.025	533.282	552.29
VIT_11s0016g01070	886.698	1007.52	321.947	354.172	467.469	369.857	1241.06	1019.64
VIT_10s0116g00090	0.570387	3.76518	6.81855	5.47128	2.06235	0.938324	0.957456	0.864091
VIT_05s0102g00270	5.7565	8.40119	2.63575	2.73054	1.85837	1.35283	1.26538	1.86871
VIT_03s0091g01290	11.2169	7.9333	2.47775	3.51754	1.77437	2.30657	0.706081	2.54891
VIT_00s0455g00020	7.68044	13.713	4.79029	4.68481	4.72092	2.44273	2.01982	2.32705
VIT_05s0020g03870	13.2639	11.4204	21.7309	24.2547	19.8089	21.8201	11.0115	12.0854
VIT_13s0084g00700	8.215	11.067	13.4192	16.0198	5.3041	14.9622	7.87986	6.51884
VIT_00s0181g00220	6.09082	7.79507	18.2028	17.6558	13.1742	10.1987	7.4855	9.99604
VIT_08s0032g00310	259.064	197.903	106.466	108.913	76.6967	84.6574	129.997	114.341
VIT_09s0054g00010	59.6816	39.7275	96.7079	101.396	85.2282	135.307	67.1388	73.9512
VIT_13s0067g01990	15.1429	19.1099	11.3428	10.8447	9.66211	5.3119	6.82199	6.40977
VIT_07s0005g05860	8.45817	13.7589	23.849	36.8217	15.4822	14.7839	8.25256	10.9982
VIT_18s0001g03850	39.1784	32.2436	23.6951	25.2291	20.6047	9.96062	13.7509	7.1942
VIT_19s0085g01050	7.95641	5.00201	1.72306	2.44614	1.19867	3.81758	1.11297	0.334815
VIT_09s0002g05290	90.181	57.4608	24.0692	30.573	8.37199	5.21243	1.02283	2.70772
VIT_14s0066g00300	10.3084	12.712	9.47916	9.94655	0.71677	3.91338	0	0.800841
VIT_12s0028g00260	5.30428	5.83568	6.89224	9.13227	3.72918	2.90863	1.97862	1.78568
VIT_13s0067g00160	40.137	29.9507	22.6752	36.3113	21.453	14.3539	12.889	9.5172
VIT_05s0062g01080	55.0271	45.485	79.6218	101.255	76.1456	65.0985	74.9784	61.7493
Novel00137	1.10976	0	37.4918	14.7393	173.543	179.824	557.458	525.094
VIT_02s0012g02240	13.7445	12.2966	11.5398	12.4819	8.28267	6.95713	8.87372	7.65248
VIT_06s0004g01030	1.88525	2.66674	204.791	117.545	784.751	884.666	2755.18	2509.48
VIT_18s0086g00700	6.1948	2.59635	5.36625	2.5394	4.35527	2.8308	2.31081	3.12821
VIT_04s0008g05780	5.34341	4.66566	5.45161	7.88541	4.29337	5.69739	6.39491	5.59643
VIT_11s0078g00250	17.1429	14.5494	14.553	17.0763	22.7272	27.9661	39.3274	58.8655
VIT_17s0000g06590	221.675	168.41	56.7236	65.2589	32.2858	27.5134	33.9034	30.2037
Novel00046	7.62735	5.88494	60.5458	39.9072	31.9656	59.3154	19.496	31.5131
VIT_12s0028g03150	26.6552	21.6451	24.6294	20.7606	19.4093	22.5338	19.2646	18.6947
VIT_00s0215g00040	6.55122	12.5688	10.3324	7.33419	6.9428	2.97302	3.31804	2.73781
VIT_06s0009g02320	18.3961	16.4184	29.1963	29.0867	20.4889	18.644	12.8206	12.6072
VIT_00s0541g00020	112.38	107.793	10.3468	7.58137	29.6043	23.2412	32.8777	28.8609
VIT_01s0011g03440	444.38	293.077	582.961	589.383	494.769	993.535	700.389	772.049
VIT_18s0001g03550	17.6281	11.698	20.021	23.1237	28.918	33.2955	21.097	26.3754
VIT_04s0023g01600	27.4218	9.98522	1.12891	1.80299	0	0.22332	0.113937	0.137102
VIT_04s0008g01480	4.48261	3.75748	5.69515	5.14508	2.9264	2.45806	3.13522	2.51511
VIT_14s0068g01440	1.06446	1.40533	1.10651	2.04211	9.42951	7.00445	10.9889	7.84788
VIT_04s0023g02480	2160.1	1863.51	1004.85	1207.8	617.706	720.959	253.428	159.576
VIT_14s0171g00450	32.898	26.2505	15.619	18.2056	6.29057	9.88718	1.85846	2.87526
VIT_05s0020g03690	351.175	276.533	799.937	514.273	766.597	1421.67	473.193	460.828
VIT_13s0067g03030	9.31934	10.797	5.81247	8.05521	3.61028	3.72323	5.02827	4.97493
VIT_07s0005g01310	0.571081	0	32.6501	23.5973	51.1052	83.1427	77.169	80.4582
VIT_02s0012g00090	5.80736	11.8656	5.93614	4.1422	6.82424	5.41365	5.19908	7.23366
VIT_18s0001g11940	6.61167	6.10224	5.41052	5.60509	1.14443	2.77701	2.42039	1.63384
VIT_17s0000g03860	20.5668	21.7766	29.4433	30.8835	27.0709	23.4462	23.9242	26.0553
VIT_06s0080g00090	95.1021	49.5341	738.997	561.379	919.127	678.781	1064.92	891.097
VIT_04s0023g02260	0	0.482746	10.1106	9.44313	0.462735	0.421069	0	0
VIT_18s0001g08970	51.9569	47.6256	29.4595	35.3881	15.1076	17.3336	6.40391	7.70592
VIT_00s0225g00010	38.6454	41.4452	133.119	117.974	170.211	180.127	170.285	172.956
VIT_09s0002g01540	4.50355	6.74509	0.826135	1.36829	0.95785	0.217901	0.222344	0.133775
VIT_12s0035g01400	9.12989	12.9144	15.0266	14.0346	6.87727	9.38705	8.93987	5.37874
VIT_02s0012g00390	2.12603	0.801953	4.19902	8.78485	3.45919	2.09848	3.03346	4.29436
VIT_19s0090g01150	14.2732	10.4687	4.53351	8.77637	5.01739	3.91338	1.33106	4.40462
VIT_19s0085g00890	21.742	18.0178	27.2236	21.3901	17.5687	24.1156	9.53878	16.9677
VIT_06s0009g00680	13.1582	8.38405	20.8866	11.021	20.252	16.3809	39.1008	34.3003
VIT_12s0028g00610	33.764	32.4562	177.526	124.084	209.506	172.366	323.97	353.648
VIT_16s0098g01540	24.7068	26.3645	2.70344	4.31768	1.76313	2.13917	0.818545	0.328323
VIT_12s0059g01960	3.28272	0.61913	8.87219	22.2842	4.74772	7.02037	6.33695	3.97844
VIT_05s0029g01060	48.0776	60.5444	42.3715	55.0849	48.5871	31.6855	28.572	31.516
VIT_18s0001g08640	6.12904	5.25434	4.34395	3.49457	0.75548	0.687455	0.116912	0.140682
VIT_07s0031g01730	70.8694	53.9552	42.2412	54.2109	61.122	64.7099	61.118	51.875
VIT_05s0049g02080	7.90678	8.83699	0.456616	1.29647	0	0	0.122892	0
VIT_06s0004g00100	37.8869	22.6568	42.7455	41.9331	32.1587	41.4243	32.3803	33.5975
VIT_18s0122g01170	20.4423	21.3803	10.818	7.40467	6.71936	6.42006	9.51448	8.63361
VIT_18s0001g02810	4.24982	6.67941	8.55927	10.5833	5.76228	5.53473	7.05948	6.52756
VIT_14s0066g01930	16.5048	17.3741	20.5482	19.8252	38.1652	27.4673	55.2492	52.333
VIT_03s0038g03670	5.0749	7.83116	5.87483	4.93604	1.87663	1.8974	3.19454	2.56269
VIT_14s0108g01100	23.7485	29.1137	39.9099	50.8171	40.0714	32.5565	19.6	14.7906
VIT_08s0007g00940	20.3833	22.6903	6.13349	7.57658	1.80093	0.630298	0.192945	0.541738
VIT_12s0028g02200	5.06122	4.47451	12.002	12.1371	28.8794	35.3857	27.3459	31.4681
VIT_18s0001g10460	54.5174	29.5725	29.5892	33.4626	39.6853	37.3025	40.8975	37.2749
VIT_18s0001g01830	8.95128	13.838	2.66942	3.14	3.71403	3.86241	2.64797	3.85325
VIT_02s0025g04890	1.0968	2.06859	2.8503	1.21393	5.94852	5.86398	2.07123	2.21541
VIT_05s0020g02020	6.40568	10.1568	1.62048	3.72265	1.69096	1.77184	1.30839	2.86256
VIT_13s0067g03500	6.24863	4.41941	12.5849	13.5437	17.2979	17.3465	30.3198	19.7212
VIT_10s0071g01040	31.5961	33.4441	39.8822	43.2967	24.4804	27.0497	19.2126	20.1882
VIT_10s0116g00780	8.11417	4.95115	0.620197	0.528278	0	0.392598	0.500754	0.120513
VIT_00s2840g00010	48.48	36.7969	50.395	54.9661	67.3366	41.8216	35.2311	62.6956
VIT_14s0066g00450	88.5714	85.7729	106.057	96.2708	77.2905	76.4956	154.109	132.458
VIT_01s0137g00760	3.76074	7.51009	3.44937	5.38659	2.79952	1.63765	0.742682	0.893681
VIT_07s0141g00520	24.0662	28.9554	14.3775	12.2466	6.50119	6.14334	2.43779	5.16842
VIT_16s0013g01510	6.90742	7.55601	2.58489	1.63095	1.74826	1.13632	0.231897	0.697613
VIT_17s0000g00140	11.9125	12.989	27.6684	33.2365	31.2946	35.8256	30.7758	36.657
VIT_12s0034g00140	7.31494	6.59818	1.81832	1.17335	2.01239	0.523199	1.46813	0.642409
VIT_12s0028g01780	0	0	0.300845	0	6.01698	5.23715	112.344	107.563
VIT_18s0001g09180	5.76207	5.94313	4.58584	7.30747	2.27871	3.85084	1.0579	1.45485
VIT_18s0001g01530	2.42223	1.37052	5.5394	5.00437	4.37903	3.18779	0.609896	0.244633
VIT_10s0003g00670	17.2678	27.1397	18.1715	18.0895	13.8745	11.9238	12.0774	15.1789
VIT_18s0089g00930	1.45334	4.5684	6.54656	4.28946	2.18951	1.99237	0.203299	0.733898
VIT_03s0038g02480	17.096	21.4957	28.5081	22.3382	33.4826	33.6903	28.2491	24.2804
VIT_13s0064g01680	5.99143	9.88751	2.33553	3.0946	4.06185	2.21767	4.52577	9.37909
VIT_12s0035g02190	21.8419	19.2895	13.1543	9.20935	18.8033	9.41062	7.85658	8.22843
VIT_05s0094g00300	26.9505	9.7038	26.7416	16.2702	22.1465	30.2286	19.3295	17.5683
VIT_15s0048g02730	21.8339	23.7846	27.1964	26.9433	13.2709	12.3856	11.8482	16.5383
VIT_03s0088g01070	4.70171	4.43378	5.65912	12.4161	6.26314	4.2744	2.38847	3.124
VIT_04s0008g05750	0.992449	0.467947	11.3482	8.05521	28.2586	40.8161	40.6071	38.0882
VIT_10s0003g01640	6.72855	4.86459	1.86515	2.15139	1.21642	0.368964	0.658851	0.339774
VIT_18s0001g05790	17.353	12.9785	5.75364	9.71348	4.868	6.39843	3.51555	1.20866
VIT_16s0050g01310	10.747	17.0261	32.1739	39.649	17.486	18.3867	12.0868	10.8539
VIT_13s0019g04680	58.5085	39.3492	36.0674	27.7768	31.9783	27.9797	34.0699	29.3162
VIT_08s0007g08130	26.5273	27.7134	38.7943	41.2578	23.5085	22.0335	20.0816	21.144
VIT_08s0040g03400	15.6216	12.1534	42.4234	33.4271	110.495	79.6655	101.448	109.847
VIT_13s0067g03200	58.9181	71.3705	19.9172	20.6764	14.7216	14.578	7.03559	6.77283
VIT_01s0010g01170	14.3385	18.8123	1.29607	3.21994	1.12703	0.512776	0.784847	0.314806
VIT_03s0038g00590	36.3305	30.2031	20.1251	22.5743	17.2842	18.0871	11.234	15.4492
VIT_04s0008g00630	75.5168	80.4519	65.1335	48.7936	31.3634	47.006	50.7052	56.8917
VIT_10s0003g05370	15.3075	15.0366	4.97253	7.05925	0.576532	2.6231	0.535317	1.93246
VIT_08s0007g05200	0	1.17734	5.84007	7.83026	3.38559	1.54037	4.19142	1.2609
VIT_18s0122g00890	22.8179	31.7542	50.4321	43.971	31.4391	28.6083	22.9628	21.255
VIT_11s0052g00020	16.4755	24.8122	9.58559	10.8866	6.22377	4.24753	4.02455	2.98019
VIT_10s0003g02590	15.4241	18.0233	8.53949	11.3809	4.84946	6.34341	7.73915	8.63535
VIT_09s0054g00590	3.19339	1.50571	263.903	275.685	187.628	199.627	48.244	53.2151
VIT_13s0019g02310	41.4202	40.4067	51.2221	66.7455	20.6569	27.4122	13.3862	9.61659
VIT_17s0000g04780	13.5771	11.0429	9.43833	8.13966	5.98293	5.44422	4.98545	5.57056
VIT_19s0014g03090	5.62864	16.9852	11.9945	19.1046	9.66694	6.71313	1.65345	2.84231
VIT_09s0002g04360	41.6755	26.7463	9.62704	11.9587	4.70894	3.33273	3.40068	0.876876
VIT_05s0077g01870	31.2281	41.7979	52.3574	64.8522	32.553	27.9647	24.5189	21.3649
VIT_18s0122g00850	16.3206	23.7999	20.2009	27.6851	6.844	6.50454	3.5304	3.22862
VIT_12s0028g00860	0	0.366455	20.6014	22.3652	57.6074	55.6167	54.4676	55.3376
VIT_00s0252g00130	193.74	225.136	321.046	338.685	274.036	245.465	198.587	167.441
VIT_14s0068g01230	25.2027	24.1799	20.9586	23.1239	11.6878	10.8157	7.44945	7.85736
VIT_06s0004g00790	1.60763	5.45767	9.52545	9.96418	6.10334	8.19845	6.20674	7.3063
VIT_19s0014g04740	10.4168	8.87257	9.25642	10.4135	5.46736	6.35703	8.31982	7.63579
VIT_05s0049g01750	11.1629	14.405	6.56531	6.28589	4.77966	10.1483	9.86215	7.41705
VIT_01s0010g03630	37.9848	58.2078	65.6441	64.697	22.318	24.995	9.96274	8.95127
VIT_00s0669g00010	10.7719	6.41562	5.89337	2.92828	4.61226	5.12962	9.0409	5.72582
VIT_03s0038g02440	1255.06	938.624	140.047	204.567	34.627	44.3264	13.896	10.4918
VIT_02s0154g00600	5.80644	6.73915	2.5536	0.659132	2.82616	2.57169	2.24925	4.73647
VIT_15s0048g01220	4.18432	4.93235	2.99035	2.12263	1.18197	0.860436	0.438989	0.264121
VIT_04s0008g06250	81.03	89.6377	184.254	190.29	141.208	135.863	96.7817	106.229
VIT_02s0025g03250	8.3507	20.8121	17.0511	14.0838	8.62674	6.3781	2.00251	2.10844
VIT_19s0090g00790	12.1786	12.5286	13.0432	2.45076	7.00541	4.85686	5.73024	2.98175
VIT_10s0003g03400	17.7143	31.421	14.0297	8.4026	9.14992	6.59146	5.13288	7.88033
VIT_04s0043g00860	11.6387	8.23162	5.04102	4.77099	1.46118	2.12739	3.79883	3.42839
VIT_10s0003g01700	12.5559	11.0765	5.05233	8.06911	3.66115	5.99669	2.20962	2.45435
VIT_00s0231g00020	12.5181	9.59136	4.87971	7.50477	7.07213	7.72241	5.25324	8.29671
VIT_18s0001g08210	39.5904	55.6205	18.8973	20.5678	13.1461	11.6301	8.81568	7.75203
VIT_16s0039g00040	6.88648	6.49405	2.38616	1.69376	2.07495	1.88812	2.40827	2.89791
VIT_16s0050g01300	32.241	44.1867	65.9118	108.163	40.0236	31.1159	22.3696	16.0638
VIT_03s0038g04360	39.1753	44.9048	42.478	61.5499	23.2007	22.2228	13.6055	13.1315
VIT_18s0072g01220	48.0534	49.3431	28.4169	42.233	6.75681	6.49975	2.06138	1.50987
VIT_07s0005g04860	20.0856	23.8115	27.1426	25.4064	26.4556	19.8253	11.8005	9.27331
VIT_09s0002g01440	11.7848	11.7307	17.3546	8.21249	4.14267	7.53931	0.549502	1.65306
VIT_06s0009g01420	12.0366	7.56715	33.3655	45.8871	16.3203	29.7016	10.5233	11.6498
VIT_10s0116g01910	20.937	32.2137	10.3092	8.94393	0.996074	2.71916	5.08676	2.78226
VIT_01s0150g00570	140.033	126.051	133.158	133.853	84.8655	96.8573	78.1308	89.1947
VIT_05s0094g00260	0.545213	0	91.2465	72.815	111.38	112.114	56.5135	66.0763
VIT_13s0064g00380	8.70463	8.79493	1.93896	2.59972	0	0.340945	0.0869742	0
VIT_05s0020g04550	119.833	91.5242	56.6211	60.652	30.437	46.4322	29.9235	25.0052
VIT_10s0003g05470	10.0456	10.2413	11.5713	6.00996	10.7984	9.37945	6.72226	9.87132
VIT_04s0008g05540	29.5444	42.4546	17.7931	24.741	5.2988	6.36462	1.968	2.24971
VIT_15s0048g02100	16.5437	16.251	26.5124	24.9226	18.0698	17.0097	6.94261	9.05032
VIT_15s0048g01310	5.56635	3.49943	9.64369	5.47627	13.4175	4.5785	3.11457	0
VIT_03s0038g02520	1380.51	1773.71	286.884	315.338	138.454	113.258	53.2873	44.4842
VIT_03s0038g02620	20.2229	20.6935	16.2135	21.2714	15.1685	11.6792	13.5424	14.6662
VIT_19s0015g01790	17.8395	22.1046	12.7222	11.4795	7.50027	10.9199	10.7073	10.6845
VIT_05s0020g01500	123.427	145.015	104.114	116.453	76.818	146.46	75.5719	71.5234
VIT_18s0001g09390	22.3976	26.6186	15.3089	11.7722	2.21871	3.53313	2.44636	3.56348
VIT_06s0009g00310	9.19985	13.5695	6.00768	10.0953	2.77199	3.10449	1.08893	3.93096
VIT_04s0023g00050	4.36678	5.14742	2.26963	2.73877	2.36834	1.43673	1.46602	2.64613
VIT_12s0142g00440	33.5796	34.8972	28.1385	11.6301	26.6366	28.7477	21.8565	20.4173
VIT_10s0003g02610	100.29	98.5593	86.2213	103.043	11.2564	14.4498	9.51854	8.6465
VIT_10s0003g03690	10.7361	10.1243	26.746	6.82914	37.1454	26.4925	18.9539	17.9469
VIT_03s0017g01000	4.45724	5.15853	12.3204	10.1655	3.84587	4.83276	2.72071	2.14848
VIT_11s0016g03410	45.4802	50.2162	34.9229	42.6644	28.0957	25.002	27.1422	25.9669
VIT_03s0063g02360	5.28933	8.10537	1.03092	0	0	0	0	0
VIT_13s0019g02540	3.66741	9.28313	9.33003	9.6848	1.74477	2.54027	0.243006	0.487354
VIT_15s0048g00460	42.005	55.6245	42.9674	37.7533	23.2259	29.956	30.7543	26.4014
VIT_06s0004g06870	26.1454	29.6987	33.2005	36.3912	16.6508	14.174	16.7073	21.6045
VIT_11s0206g00130	227.617	170.187	155.455	146.629	107.686	130.514	127.218	132.604
VIT_16s0098g01270	15.1005	18.2643	15.1851	18.6509	9.49545	7.5604	7.57679	9.94611
VIT_07s0031g00610	4.00081	5.03043	4.85198	2.95205	3.61643	2.19387	1.45509	0.673434
VIT_08s0007g01040	28.7477	24.1341	3.27986	3.10417	2.53519	2.01855	0.441366	0.885171
VIT_14s0006g02990	12.7936	16.0088	8.82337	11.4369	1.55676	0.607108	0.309743	0
VIT_15s0021g02480	381.644	434.459	564.337	758.899	477.791	442.451	292.36	264.401
VIT_01s0011g04900	2.13377	6.03652	15.3415	10.4962	21.8593	21.6461	19.4012	12.3912
VIT_07s0130g00040	7.82381	9.22246	51.3386	38.2455	108.292	110.205	111.426	118.771
VIT_03s0097g00530	15.6476	14.7559	26.4839	28.5685	11.7869	6.60035	4.96701	5.97687
VIT_06s0004g07240	1.8954	0.595798	64.198	45.919	143.632	104.715	85.374	90.9272
VIT_01s0011g06350	31.5378	24.0213	62.4149	78.762	42.7617	37.9136	14.762	4.90024
VIT_05s0049g00430	0	0	0.383323	0.544185	9.66654	7.27957	32.4975	31.8424
VIT_00s0252g00030	24.4494	23.4404	35.3694	42.3947	41.9908	41.2264	63.1004	53.9122
VIT_13s0064g01180	6.18687	6.92824	7.43613	12.5539	11.884	7.3153	6.32855	10.1537
VIT_12s0057g01450	0	0.371374	4.81011	4.64931	5.87366	4.37301	3.30531	4.1762
VIT_14s0030g01280	4.34183	8.18882	2.38941	2.26142	0.692592	0.840306	0.321539	0.644856
VIT_16s0039g01870	12.8531	11.2942	70.4475	37.2885	65.4843	63.1921	80.4167	70.3624
VIT_00s2171g00010	13.4397	7.24218	10.9768	11.3333	3.47098	0.789612	1.20857	3.39334
VIT_08s0058g00460	178.036	143.996	142.787	146.127	107.287	145.344	132.077	144.788
VIT_06s0004g06520	4.00487	9.17188	4.31175	7.17655	4.13726	2.82355	2.64103	2.16681
VIT_00s0187g00350	17.3103	17.6126	10.2992	13.4449	10.2942	8.99262	9.08038	11.0416
VIT_05s0102g00610	6.51984	11.8574	1.45229	1.03087	0	0	0.195433	0
VIT_14s0083g00180	39.2417	49.0323	31.6136	32.2124	39.462	37.1192	41.7871	32.6964
VIT_14s0081g00210	0	0	5.76797	1.6377	43.135	41.0767	101.991	54.9191
VIT_13s0019g01380	0	0	0	0	5.1985	2.36521	9.35205	4.7192
VIT_18s0001g03240	12.8554	8.60328	4.74176	2.44787	1.49939	1.70548	0.696101	0.837629
VIT_18s0001g14170	5.82417	6.04151	0.908134	0.429744	0	0.718587	0	0.147053
VIT_11s0016g00840	628.019	509.977	975.941	1271.99	1143.96	1986.69	1078.16	1129.19
VIT_19s0015g00490	86.7527	131.349	14.2784	20.9816	7.40613	11.4964	0	0.973507
VIT_06s0009g02310	6.93938	10.0084	12.0932	15.0597	11.9919	7.89029	4.71079	10.2034
VIT_00s2569g00010	7.17781	10.83	5.22293	0	3.89291	8.26558	2.40974	2.17476
VIT_03s0038g02380	139.42	110.67	53.1888	54.3807	23.338	32.8202	25.6095	22.2826
VIT_05s0062g00650	0	0	0	0	5.394	4.90831	9.18204	26.1156
VIT_14s0068g00410	7.66655	8.34192	23.4483	33.0709	14.393	10.1866	3.34102	4.0203
VIT_04s0043g00310	45.6603	29.9957	46.6639	52.6186	22.2598	28.2733	17.8696	13.9898
VIT_00s0313g00070	9.12496	10.0391	3.1618	5.61081	2.29119	3.75279	1.48917	3.58389
VIT_03s0091g00270	37.0831	53.8948	33.7861	24.1432	26.8163	27.2725	14.4635	15.862
VIT_07s0031g00740	5.25676	3.47004	4.64474	8.14541	5.22688	6.48579	0.882403	2.12362
VIT_02s0025g03400	71.2172	79.2299	29.5153	31.4261	15.9886	14.166	10.7435	10.6948
VIT_02s0025g01070	15.2042	14.3378	29.1399	26.6442	14.6024	21.8854	17.1475	19.6741
VIT_09s0002g08480	120.485	96.0878	39.2086	37.4601	18.4209	19.409	13.2031	6.3189
VIT_00s0477g00040	43.7663	41.6051	60.1708	48.9611	32.5424	35.7089	20.144	16.7538
VIT_04s0023g02810	6.10007	5.22951	3.60285	2.86429	0.75191	1.14034	0.116359	0.280034
VIT_13s0156g00640	12.9102	19.9526	8.0148	13.2305	5.83491	5.16204	3.76235	5.25166
VIT_00s0301g00020	12.7979	17.3789	30.864	19.264	29.615	29.4748	104.191	89.4427
VIT_00s0338g00010	11.621	10.382	6.99372	9.25168	1.38218	3.77316	2.56673	2.16201
VIT_04s0008g02970	4.32095	4.56369	3.77297	4.97371	2.81219	1.99031	3.1914	2.61836
VIT_18s0076g00270	6.17669	8.73707	2.67528	1.51918	0.930543	0	1.29603	0.519844
VIT_04s0008g03820	18.4558	22.1134	22.4575	16.021	26.4959	20.1811	42.0964	29.2748
VIT_18s0001g11700	8.66465	13.8378	9.07954	9.48687	5.30568	4.25319	3.28425	5.29285
VIT_07s0197g00090	5.10035	4.80971	1.73328	2.17117	0.709282	0.806771	0.164644	0.693415
VIT_08s0056g00200	193.53	200.975	289.863	279.502	286.299	224.412	299.803	258.501
VIT_17s0000g00320	20.0408	24.1485	11.9352	10.269	4.52885	4.35001	4.02987	3.16253
VIT_08s0007g02340	5.93945	4.00071	3.63828	4.69554	3.45138	3.66404	1.06821	2.14233
VIT_14s0036g01030	12.316	20.5481	8.2067	7.1069	5.99454	6.62366	4.37328	6.05978
VIT_07s0130g00220	7.38915	2.86921	3.38869	10.2629	0.785792	2.50263	0	0.21949
VIT_15s0024g00260	3.18977	8.02135	8.84205	5.88404	6.72773	3.93554	6.91607	7.7853
VIT_08s0007g08940	8.94316	8.10281	12.4864	14.2328	4.43824	3.31743	2.20766	2.21376
VIT_02s0012g02570	9.70354	11.1007	25.2997	24.0619	20.1308	19.8883	13.5514	16.387
VIT_11s0016g03240	19.3579	50.6155	81.862	99.0104	68.4015	92.64	44.8642	68.8708
VIT_07s0005g03490	46.2904	43.9455	51.1869	51.5779	35.6649	33.7312	50.3247	44.5545
VIT_18s0001g08610	6.75923	8.12692	2.37135	4.23928	2.59668	1.11194	0.283652	1.02397
VIT_06s0004g00560	8.20474	7.73719	3.65521	6.05398	3.70823	2.89229	0.245938	1.77565
VIT_18s0001g12650	45.3241	95.6592	34.214	27.0729	27.313	33.7301	9.51018	20.7077
VIT_01s0150g00550	4.80541	8.21348	8.11723	13.0749	2.71483	1.48223	0.882262	1.06164
VIT_02s0012g01810	5.41565	7.7627	3.71551	6.39361	3.91627	3.02909	2.63632	3.06293
VIT_04s0008g01900	15.4347	9.53615	3.59616	2.35629	0.962194	0.437778	0.223352	0
VIT_06s0061g00790	22.6231	42.6678	15.337	15.4226	9.55793	6.87695	5.26287	4.96698
VIT_06s0004g02280	39.9653	41.086	29.6256	36.7403	32.2761	34.7589	31.0685	36.5581
VIT_06s0004g04090	59.8352	45.9548	62.1986	68.7286	38.4739	52.2607	30.2872	24.6082
VIT_16s0050g00480	0	0.258876	421.766	422.131	360.554	342.541	379.823	419.895
VIT_17s0000g06710	3.1268	3.71783	68.4685	53.4658	68.4479	57.0291	69.1456	71.6707
VIT_01s0150g00220	19.5167	16.9516	31.4992	31.8331	27.391	26.192	21.9843	26.454
VIT_10s0071g01060	41.5264	41.1058	119.446	134.934	96.2898	78.2849	75.8761	65.9048
VIT_03s0091g00670	133.089	81.8511	195.489	199.072	143.186	224.89	71.9386	77.7988
VIT_16s0100g00350	5.09142	6.52974	4.02232	3.90704	2.20908	1.84266	2.82034	2.46819
VIT_01s0011g05370	64.7785	64.3451	31.7607	42.8586	25.1786	20.2473	16.4919	17.119
VIT_05s0020g02730	0.711255	0	13.678	5.7729	17.3589	16.3809	4.77567	6.1058
VIT_12s0059g01470	13.0542	7.38617	9.77027	6.5499	3.304	6.4425	7.6695	5.27361
VIT_07s0005g02770	6.24517	4.90774	4.3279	6.91212	0.94086	11.986	2.6208	2.62804
VIT_17s0000g00400	114.406	113.983	440.05	416.893	550.864	468.431	1002.56	880.771
VIT_15s0021g01600	2.15334	0	39.172	16.4183	81.7512	100.958	198.503	201.89
VIT_11s0016g04500	13.9661	16.1188	4.11698	6.15229	2.07265	1.2002	0.69981	0.210523
VIT_17s0000g02960	18.5466	12.9991	11.333	11.6506	5.21064	5.15377	8.51934	4.5562
VIT_10s0116g01640	7.25151	7.44166	8.64646	10.7012	3.85577	2.9823	2.41659	2.58481
VIT_10s0116g01480	46.1696	52.1176	58.3957	64.9451	59.2085	37.0406	60.4161	50.4188
VIT_10s0042g00870	12.59	5.76669	592.856	423.611	412.622	617.793	346.442	402.529
VIT_15s0048g00600	18.337	12.6809	38.5463	37.2833	23.5738	20.1104	17.9554	20.3714
VIT_18s0001g14530	109.676	100.934	76.5781	75.3199	60.3196	67.9311	48.3827	49.0446
VIT_12s0059g01370	0	2.42563	5.34762	1.89794	1.16254	6.34719	0.809575	0.974174
VIT_07s0104g00580	5.6482	2.36726	6.19749	7.40907	6.24011	3.61343	3.6871	5.70439
VIT_03s0091g00490	59.9061	52.788	19.3963	26.8114	6.214	27.4646	2.06063	11.902
VIT_18s0001g10750	5.34792	9.52598	7.87548	9.42663	4.83411	2.93256	2.99235	5.40111
VIT_09s0002g02200	23.9944	31.91	22.0642	30.6425	17.6571	17.712	18.0085	17.0874
VIT_05s0049g00610	69.1857	71.3407	186.182	278.626	126.831	120.197	57.5252	26.4476
VIT_07s0005g01690	3.57251	6.06408	4.45635	3.16323	0	1.76311	1.49921	4.69047
VIT_04s0008g05900	15.9475	20.0516	6.90725	4.37493	2.95699	2.85891	2.4024	2.89084
VIT_13s0019g05170	6.02645	5.38392	2.14311	1.17018	0.860124	1.82625	0.665529	0.800841
VIT_19s0015g01410	23.7508	10.54	7.98762	8.247	8.84016	4.59667	7.62189	9.87704
VIT_12s0035g00990	4.91797	7.03139	2.30875	2.34116	1.57743	0.391471	0.266301	0.160222
VIT_05s0020g01210	5.04762	8.32996	3.27937	10.2422	4.56266	2.07592	9.53209	4.4606
VIT_19s0014g02870	26.2301	23.0295	18.8043	19.0205	16.9649	13.7634	13.3798	9.93413
VIT_01s0011g06240	78.602	81.844	41.7045	32.2208	47.3668	45.7957	28.8623	34.4548
VIT_01s0010g02160	5.96616	5.11471	25.512	17.8089	27.7002	24.3138	30.7274	31.36
VIT_00s0216g00060	83.4283	86.6503	1.39877	1.70208	4.86535	2.8461	15.65	15.1432
VIT_00s0337g00040	4.12181	5.61445	0.238034	0	0	0.376703	0	0
VIT_06s0004g05470	5.37514	4.64643	4.19059	3.6356	1.61957	3.31592	2.63163	1.58334
VIT_05s0020g04070	69.9566	54.8724	30.5831	42.9349	5.31887	8.60436	3.84116	4.62212
VIT_14s0006g02140	8.13568	5.37044	12.4036	23.2117	10.5408	12.4915	2.73132	10.6816
VIT_00s0555g00020	0.845817	0	6.74074	5.20081	4.33248	3.94237	2.36632	0.996602
Novel00099	23.1408	15.0677	13.7457	15.8551	8.96467	14.9554	5.5492	5.84275
VIT_03s0038g03400	660.174	775.989	586.227	469.251	1596.7	1471.1	1816.29	1726.27
Novel00076	24.4494	19.2833	8.31768	25.5844	29.7351	21.573	16.976	56.793
VIT_09s0002g00640	38.7824	29.7151	3.35952	4.17318	1.46068	1.32916	1.01719	0.408002
VIT_19s0085g00730	32.6244	23.5867	37.4927	47.6097	36.3709	21.1695	21.9054	16.8405
VIT_02s0087g00710	10.5659	8.30318	39.2259	54.9446	36.6113	25.6586	11.5073	16.3876
VIT_18s0122g00330	12.0951	23.027	5.812	7.91423	0.618854	1.12626	0.191538	0.691441
VIT_00s0391g00070	113.641	145.6	803.606	698.586	1953.47	1470.33	1514.5	1434.64
VIT_00s0125g00430	4.15423	1.30583	4.31832	0	0	2.278	1.74333	0
VIT_01s0011g04330	4.55756	7.73612	4.26382	6.72571	2.47181	3.74874	1.91259	2.76173
VIT_16s0050g01890	4.98067	3.52264	13.5907	4.59382	18.0086	8.70563	5.74791	7.85971
VIT_00s0218g00150	36.9594	27.2161	18.2147	30.0959	7.71989	4.23909	2.03917	2.00763
VIT_11s0118g00570	300.813	411.629	221.168	233.002	114.988	85.3486	43.5444	38.2906
VIT_06s0080g01220	25.572	30.4305	28.4808	35.9402	25.3166	11.0177	8.68727	6.14913
VIT_12s0028g02140	11.0249	20.0637	18.1959	26.8308	5.7696	5.56828	2.5974	2.83248
VIT_01s0011g00690	275.776	213.844	248.391	250.202	194.444	147.519	246.134	233.705
VIT_08s0007g08690	35.9485	46.563	23.9914	24.048	20.6095	20.4796	18.7839	22.2498
VIT_11s0016g04390	67.4951	69.3773	114.187	110.561	74.4328	103.817	89.0804	95.4331
VIT_08s0056g00040	4.91468	8.76232	4.35047	6.34613	4.92839	1.89491	1.54684	2.48178
VIT_07s0031g01380	12.7663	9.53075	2.48824	1.17748	0.480825	2.84395	3.46	1.88027
VIT_05s0049g01070	0.62424	0	24.6581	23.0302	12.9781	16.4307	13.8841	13.2394
VIT_15s0021g00970	3.5661	1.8343	7.07692	9.32913	3.80957	7.19976	2.44885	2.94674
VIT_06s0004g01610	7.62954	8.59375	12.9979	17.3578	13.9846	17.7807	18.5879	22.9022
VIT_13s0064g01270	11.8717	11.6617	8.99841	9.12471	2.68279	1.62748	2.69858	2.74767
VIT_17s0000g07490	5.12104	4.13933	3.54888	3.05889	1.10215	2.2064	1.84205	2.46285
Novel00130	55.5971	54.4074	42.7997	53.7944	32.7135	53.9274	44.0216	42.3775
VIT_18s0001g10610	170.06	94.5956	24.8466	34.6952	13.4595	27.7182	7.56414	15.0382
VIT_07s0005g05140	0	6.75108	4.78403	5.28239	5.54677	2.52366	2.57512	0
VIT_08s0040g02510	19.0864	23.4667	4.52057	7.48724	2.83904	5.36554	4.86661	4.02605
VIT_13s0064g01460	52.1587	44.2678	1149.44	427.195	1183.4	1570.22	739.831	537.311
VIT_06s0004g06510	49.8428	54.2665	31.3224	32.9323	28.0564	20.3123	24.8147	19.3346
VIT_02s0025g01690	24.9764	31.4042	12.6486	5.67052	5.78892	2.63384	1.34377	1.29358
VIT_13s0067g01510	15.0122	12.8085	18.8253	25.8462	12.2775	13.328	8.69985	9.50602
VIT_11s0016g02870	41.2246	48.9078	38.2912	33.9505	28.6091	22.314	19.309	21.3545
VIT_11s0206g00120	785.226	624.871	228.257	233.015	88.3724	115.517	58.6105	45.8425
VIT_13s0019g01890	18.6865	35.2434	42.6754	64.7623	8.70153	13.5072	0.950526	1.42973
VIT_17s0053g00740	6.68875	9.74809	3.79252	4.93538	3.84753	3.50109	2.55177	3.37764
VIT_16s0050g01460	24.2698	25.8982	22.7941	27.3329	17.1271	14.3591	9.2021	10.858
VIT_16s0050g00150	4.40482	8.30763	1.63529	1.85723	0.568804	0.517588	1.05628	0
VIT_00s0783g00010	3.15582	4.46398	4.23728	5.04522	2.37719	2.59577	1.54507	3.18721
VIT_10s0042g00200	9.12619	16.6744	9.19021	14.7304	1.54676	2.81497	3.11173	0.864091
VIT_13s0019g05070	7.30025	7.51009	3.44937	4.73367	0.799864	0	0	0
VIT_09s0002g04280	61.3217	51.3467	71.7119	55.7787	66.8985	121.315	52.5768	52.0547
VIT_07s0129g01020	14.2828	12.571	18.6412	21.7801	14.632	13.3145	15.4507	17.951
VIT_11s0037g00940	425.065	396.951	32.7101	22.8378	17.7192	16.1237	4.76255	6.25184
VIT_17s0000g07600	12.6522	7.34228	5.05844	9.33558	2.63922	2.93526	3.67582	5.73373
VIT_08s0007g05000	229.991	203.368	83.8118	117.541	47.7037	41.2648	30.7593	16.7793
VIT_10s0003g04470	5.29331	5.99001	1.60487	1.88777	0.717713	0.507958	0.0370225	0.267298
VIT_00s0215g00110	4.61268	8.36504	4.97929	3.92714	3.52805	1.75111	2.08462	5.19608
VIT_11s0016g03640	8.11108	10.9952	1.5809	1.87027	0	1.25093	0	0.767977
VIT_01s0011g00940	62.5425	58.3006	197.654	208.461	118.266	171.478	66.3694	80.9524
VIT_15s0024g00390	30.4824	35.213	29.3099	28.6771	7.57728	5.32796	2.0787	2.88615
VIT_06s0004g04550	24.7434	38.4509	19.2	19.2859	8.19044	8.31291	2.19373	3.16769
VIT_06s0004g03220	558.725	683.775	1280.34	1506.05	1460.12	1097.43	827.762	766.063
VIT_07s0031g00950	11.3239	11.164	14.179	3.79796	10.236	8.89093	7.99218	8.57743
VIT_01s0011g01140	35.0483	35.3234	32.6756	29.2551	21.7807	9.00888	5.05591	3.09723
VIT_01s0010g02900	290.87	258.574	216.851	170.597	201.457	195.586	149.681	135.362
VIT_19s0015g00780	3.80324	3.33033	9.31888	13.43	7.12124	6.03313	3.76209	2.60644
VIT_19s0015g01870	13.7883	16.7457	4.45189	6.32013	2.64379	1.71838	1.05205	2.10991
VIT_10s0003g02780	16.6442	20.3463	23.8699	48.8972	14.4879	10.9016	4.78586	6.84843
VIT_10s0071g00870	5.5286	3.31772	1.56736	2.9668	2.27156	6.20108	3.58559	5.58359
VIT_18s0089g01070	10.1927	10.1458	7.06351	5.43168	5.6304	3.72613	7.84184	7.43459
VIT_13s0067g01680	17.0842	15.5615	3.02711	5.30018	1.75487	0.79843	0.97765	0.490176
VIT_18s0041g01360	11.9067	11.4671	10.5336	11.5894	8.01482	6.66803	4.78405	6.65221
VIT_19s0027g00200	1092.14	1087.87	117.843	116.047	29.5875	30.2067	5.02542	4.03144
VIT_00s0299g00060	95.1174	100.99	77.8904	76.2427	70.2058	56.5672	48.6748	45.2674
VIT_18s0041g02020	7.57143	4.86816	5.0085	3.30122	6.844	8.20931	62.9696	56.8292
VIT_16s0098g00730	286.873	269.911	275.161	342.525	244.578	283.155	185.231	176.14
VIT_10s0116g00430	9.9694	11.0363	20.5011	25.2664	24.6839	24.6005	22.0098	15.7595
VIT_18s0089g00600	1.05253	0.992552	9.57342	6.21299	4.51919	6.49306	2.65018	9.43412
VIT_14s0036g00970	11.8777	9.2529	7.78391	5.71574	9.33614	11.0442	9.7523	9.1273
VIT_05s0049g00940	69.6152	55.1751	735.757	713.534	512.229	477.47	215.98	212.975
VIT_02s0025g00030	12.6411	13.5316	9.76652	8.06693	4.32357	4.49631	3.72774	2.24282
Novel00125	7.3463	6.92767	3.05459	1.08411	1.3281	0.604257	2.46631	1.11291
VIT_08s0058g00470	9.75717	30.1594	43.9512	60.7954	55.3684	56.1792	18.6532	19.161
VIT_01s0026g01530	23.5556	15.8666	32.9395	49.2455	13.688	20.7592	5.88401	3.11534
VIT_18s0122g01140	13.5344	12.7631	64.0508	51.5093	62.136	96.0907	51.2669	60.6111
VIT_14s0060g01340	132.748	153.486	75.7954	96.2465	57.3886	55.0696	41.9829	28.3681
VIT_08s0040g02020	92.0802	192.395	82.2668	46.1832	73.9853	81.6793	8.58703	35.2534
VIT_14s0030g02220	66.9594	65.159	94.4101	103.544	65.6774	83.2005	66.0641	62.5895
VIT_07s0031g01070	3.14701	3.21498	125.946	54.3749	63.7677	58.0259	47.4332	54.8258
VIT_14s0083g00540	7.42179	9.33182	6.42913	4.33538	1.95672	3.05234	3.11457	3.27933
VIT_18s0001g02630	45.4627	45.5307	20.5153	12.2219	11.4683	13.0446	11.6837	13.8812
VIT_13s0019g04080	21.7077	17.9118	12.2228	16.0173	0.817587	3.71985	0	2.28371
VIT_13s0019g04460	12.5587	15.6113	13.3514	12.4959	53.6645	32.2419	36.5725	33.4386
VIT_10s0003g03340	36.2143	36.712	20.2341	10.6885	15.1399	14.5214	10.6382	15.087
VIT_17s0000g01730	30.6816	28.9332	51.2574	58.5375	50.3171	61.289	64.7458	67.9496
VIT_17s0000g01950	41.5596	46.5562	47.8403	46.3067	79.6718	60.3385	169.958	151.272
VIT_01s0011g03160	11.1121	16.0391	10.9617	11.7131	8.81454	7.27473	3.8067	5.6113
VIT_17s0000g05260	78.4056	60.6668	73.6658	98.6461	69.0555	113.273	49.7764	50.7599
VIT_17s0000g05770	4.02943	5.31974	5.86403	4.75707	2.18538	2.98291	3.21282	4.67994
VIT_17s0000g06330	2.86431	2.40097	4.96241	4.93143	2.30144	2.87954	2.67114	2.08924
VIT_13s0106g00730	34.5345	35.596	40.0729	52.445	39.5652	35.3421	18.3684	23.1168
VIT_07s0141g00270	73.1905	35.2238	6.2964	14.5254	10.0379	5.81257	3.60101	3.0587
VIT_08s0040g02150	0	0	0	0	0	0	4.02034	4.83773
VIT_07s0031g00660	231.243	175.762	400.536	453.163	247.162	330.333	151.95	152.639
VIT_08s0007g03820	12.8534	16.8639	0.726147	1.44322	0.252576	0.459667	0.23452	0.141101
VIT_04s0043g00870	5.80644	4.63317	5.10721	3.95479	1.21121	5.14338	2.81156	2.9321
VIT_02s0033g01020	5.41648	4.1349	1.34058	0.380631	0.466294	0.424308	0.10824	0.130247
VIT_14s0006g01960	3.87158	3.65095	144.882	174.258	93.6146	117.03	34.119	32.747
VIT_09s0002g03240	4.75371	5.04317	3.39726	6.13827	2.68562	2.93256	1.74554	2.4005
VIT_12s0142g00390	14.6099	14.5974	9.76303	7.18671	6.28867	7.00997	7.51784	6.4993
VIT_18s0001g06940	97.0011	72.7781	27.7842	35.0031	6.72012	8.15337	1.48564	0.71508
VIT_18s0001g09910	19.3579	34.608	32.2798	28.8645	68.1695	112.784	86.4821	99.9923
VIT_18s0001g08570	2.78758	1.31436	7.67887	4.11371	5.03952	1.60501	2.22264	2.53378
VIT_05s0094g00940	75.1423	72.4527	71.0893	90.3313	71.7389	84.0298	55.2724	67.3628
VIT_10s0092g00270	38.3965	35.0405	57.2947	43.8679	139.95	207.833	132.544	127.594
VIT_08s0040g02350	8.10757	9.93923	1.26417	2.99114	2.19859	1.33375	2.38165	0
VIT_03s0038g04420	30.309	31.6442	19.5038	16.2404	4.24002	8.90362	6.81387	7.106
VIT_06s0004g01110	6.9082	13.6495	7.694	9.70915	3.27092	2.9764	1.38049	1.66117
VIT_05s0094g00450	19.173	14.581	34.3958	35.5957	25.7168	32.0495	13.4965	19.0514
VIT_08s0056g00210	23.1941	39.4654	7.3379	22.3227	10.0271	2.48842	4.44353	7.38391
VIT_00s0125g00070	2433.14	2716.89	784.106	1102.58	1777.21	1572.97	584.473	1117.09
VIT_01s0010g03870	5.56195	5.245	2.31266	8.20791	3.01655	0	0	0.561727
VIT_19s0014g01860	4.37774	4.12827	12.0767	11.4298	8.52308	9.69456	9.46827	12.9238
VIT_15s0021g00650	22.9362	24.1526	24.4383	19.1803	55.9781	42.7625	49.2491	46.7148
VIT_09s0002g00390	20.0528	23.2389	28.3791	41.3581	19.2181	13.5132	14.4985	13.9082
VIT_10s0003g04030	18.2099	22.9433	12.335	11.6743	8.2302	8.5941	4.50994	8.4418
VIT_13s0019g04190	59.5523	66.1776	136.888	147.503	313.634	243.079	329.696	330.231
VIT_19s0015g00730	4.97698	4.8811	2.27637	3.37854	2.15943	1.14624	0.167088	0.201059
VIT_01s0011g02530	6.04278	9.29744	4.62845	3.28539	4.02479	3.40079	4.80479	4.17566
VIT_12s0059g02180	9.80529	8.37968	4.77778	5.87841	1.66186	1.76426	0.642939	0.154732
VIT_08s0217g00100	64.6214	75.7384	568.1	576.268	146.658	139.337	105.181	129.829
VIT_00s0275g00030	21.7093	31.1071	4.68921	10.6097	16.0556	13.9143	15.1445	40.5759
VIT_03s0063g01980	13.3876	21.1769	15.0387	19.7564	7.80732	5.68347	3.80582	4.14345
VIT_04s0008g01400	24.9868	33.599	14.5501	19.9733	6.69221	9.13444	6.01961	8.76228
VIT_11s0016g03440	31.9029	38.1434	18.3581	21.0178	9.01181	8.90326	6.33545	5.32209
VIT_16s0050g01050	24.0556	15.2312	23.5769	24.3425	15.8424	19.2212	11.1045	11.9739
VIT_07s0005g02630	11.6293	12.7053	12.6784	13.7085	10.2557	6.4159	8.51073	9.23846
VIT_08s0007g07520	218.858	266.936	313.172	318.93	1235.47	1046.62	2160.55	2032.61
VIT_13s0158g00380	13.0837	11.5904	2.47282	1.17018	0.358385	0.652231	0.665529	0.800841
VIT_01s0010g00950	39.3483	31.9164	72.5091	75.5282	17.6596	21.9541	16.2817	14.034
VIT_16s0050g00700	3.82389	4.29284	7.0981	6.58352	5.26706	3.44483	1.91036	5.60899
VIT_09s0054g00450	4.70862	4.24724	6.59707	5.43806	2.7758	2.69426	2.49145	1.44731
VIT_17s0000g06940	4.0749	6.14831	7.41275	10.2228	6.26178	6.03313	15.5614	13.3752
VIT_14s0068g00670	6.71411	5.27626	0	0	0	0	0	0
VIT_16s0100g01290	32.995	45.2578	42.4831	51.4581	39.9925	56.1293	22.3431	18.1763
VIT_08s0007g08010	350.209	235.894	671.098	564.723	1215.25	1789.64	2116.04	1811.46
VIT_07s0005g02960	12.7578	19.4133	9.64488	8.77167	9.17324	5.00836	4.98879	4.24609
VIT_17s0000g03370	3.00391	1.54512	17.7418	10.0749	7.40537	11.231	3.09419	5.37807
VIT_13s0101g00220	2636.66	3122.75	948.57	1764.03	2568.52	2372.68	655.175	796.016
Novel00034	19.45	18.3416	10.6556	6.20603	14.2551	21.6193	10.1476	16.7235
VIT_16s0039g02150	11.0584	11.471	11.9263	13.2593	10.4957	16.8274	13.4579	12.8436
VIT_04s0044g00100	27.6134	15.7324	10.4651	12.3099	9.88018	5.67824	9.41527	9.87704
VIT_10s0523g00040	3.86134	4.68167	4.01386	5.69828	2.49311	4.99098	6.01869	8.3566
VIT_01s0127g00610	5.16371	5.31214	3.41579	6.23473	2.12164	3.47508	0.393993	1.42229
VIT_05s0020g03280	0	1.09034	8.17291	5.11883	11.7056	4.94539	9.12201	9.4586
VIT_18s0001g01540	15.9055	21.4853	14.5229	3.48912	10.4916	6.71821	2.5256	4.55863
VIT_02s0025g04290	0.650178	0	1.35172	0.959485	5.2894	4.27834	2.45564	3.28323
VIT_14s0066g01740	29.8396	24.7076	86.246	95.5885	67.103	52.68	24.1283	19.846
VIT_02s0012g01220	110.31	87.2886	26.9487	21.5681	12.2674	14.8838	7.15554	4.92021
VIT_18s0001g13230	10.5573	12.4797	3.24592	3.51092	0.672043	1.22306	0.1872	0.300347
VIT_14s0108g01210	4.3429	4.46773	0.92341	1.16526	1.42751	0.487116	0.497048	0.398737
VIT_08s0007g02180	7.57143	5.94997	7.87049	8.38002	2.85166	4.67081	4.76604	6.05367
VIT_12s0142g00130	7.84728	11.5745	18.7198	17.9645	11.2766	12.0818	11.3148	15.9523
VIT_07s0130g00080	4.9483	6.22176	4.97229	8.03257	2.68373	1.8994	1.38437	4.1646
VIT_07s0005g00660	3002.8	2089.57	3843.55	3367.49	1755.49	3757.44	1811.86	1995.2
VIT_03s0180g00100	4.70369	5.76635	5.13396	9.37084	2.55107	4.25584	1.97391	4.03791
VIT_08s0056g00050	37.3704	44.0982	4.36245	10.4694	0.541926	0	0	0
VIT_12s0142g00090	27.9792	32.2481	28.2764	30.107	29.155	21.7353	21.8523	19.6233
VIT_11s0016g04520	23.3441	20.0126	15.0009	14.7193	8.05686	4.8876	5.69972	5.57258
VIT_07s0005g05600	4.46013	6.09865	3.70904	2.63277	1.61265	3.48517	1.40378	0.788286
VIT_11s0118g00360	38.3284	41.8701	26.0356	19.6008	35.3321	30.2778	32.647	31.236
VIT_09s0002g01470	4.92063	4.94958	2.2165	1.21025	2.3722	0.809477	1.78963	1.65653
VIT_18s0001g12850	38.2008	31.8673	9.92742	13.5514	6.6405	15.1064	4.00775	6.67743
VIT_06s0004g04140	6.97171	8.7659	0	0	0	0.764595	0	0
VIT_09s0002g02410	11.2342	13.6209	7.71578	7.6972	5.4401	3.63019	2.86234	2.22866
VIT_19s0014g01330	4.00042	10.6669	3.22637	5.59817	1.99508	1.47504	1.44723	0.975223
VIT_14s0066g00140	38.8828	36.667	30.735	33.173	13.5463	15.658	8.66853	12.4763
VIT_04s0044g02020	5.17372	7.26413	0.956102	2.20566	0.623553	0.945678	0.675472	1.9159
VIT_13s0067g01910	7.62205	8.45612	8.62221	11.5789	5.67391	6.26939	6.96167	7.24505
VIT_01s0011g05790	7.64186	10.1233	4.53926	7.38394	1.80915	2.84352	0.916263	1.83759
VIT_10s0003g00150	22.6928	21.3996	80.3648	80.6017	48.0637	36.9651	22.9674	22.8061
VIT_11s0016g05700	39.4303	44.033	20.386	16.3846	9.94225	8.36424	10.4507	9.11727
VIT_12s0055g01140	173.883	144.067	139.75	203.315	80.8482	98.2437	36.8349	39.2744
VIT_07s0005g02220	156.665	143.456	15.3413	7.12014	5.64402	1.86757	1.19103	0.286637
VIT_10s0042g00950	21.6865	22.0238	14.0461	18.9558	14.1744	11.8004	12.8811	12.1304
VIT_15s0021g00990	23.9541	28.9949	43.2967	40.8895	49.4457	32.6423	36.7587	33.5804
VIT_09s0018g00650	4.32653	2.62285	3.69431	4.33252	1.95543	2.28774	1.81564	2.80901
VIT_18s0001g08680	3.11967	5.72896	4.60833	4.96724	4.30413	4.45679	4.20314	7.62802
VIT_17s0000g08570	6.64422	7.35527	9.60927	6.8209	10.7061	10.455	9.3346	9.77371
VIT_09s0002g06040	55.3391	23.3936	39.6724	41.7714	27.0236	34.5311	31.765	25.0539
VIT_12s0059g00180	20.0054	14.0393	17.1684	15.7911	12.1957	16.8378	11.9096	12.6865
VIT_17s0000g08380	209.042	203.278	83.6582	46.0028	46.4108	48.9354	63.2714	46.9159
VIT_13s0084g00660	27.6749	35.4536	12.0771	14.6409	7.552	5.5835	5.47821	4.61441
VIT_00s0612g00020	39.0001	43.9538	27.9335	30.1805	31.3839	41.8591	43.7105	43.2308
VIT_06s0080g00680	449.832	314.999	210.651	249.1	148.152	304.061	91.5828	105.255
VIT_18s0122g01350	32.6861	41.9724	53.496	49.2621	28.9171	38.326	21.3048	21.7734
VIT_13s0019g05250	52.6361	46.8509	16.8891	13.4745	3.15576	4.41785	2.36666	3.11906
VIT_15s0046g01540	17.0276	17.0019	4.51182	5.41979	4.22517	6.59096	5.04401	4.21495
VIT_18s0001g09930	10.2297	8.57488	4.72611	12.9995	5.65085	7.47933	3.57742	4.30476
Novel00092	312.553	245.054	163.072	161.7	114.742	165.48	118.097	89.4981
VIT_19s0027g00840	0	0	1.99754	1.21535	6.94806	3.16122	14.0547	6.93125
VIT_12s0035g01850	8.86166	8.35668	17.9255	21.56	8.44326	6.69801	4.62339	3.74924
VIT_00s0332g00080	10.3503	19.9276	8.85385	15.1151	17.9321	19.51	9.13948	19.0554
VIT_03s0038g01450	18.1949	61.769	26.479	18.7955	29.6043	32.925	35.1234	55.1276
VIT_11s0016g01740	2.68245	2.16822	8.56438	9.33089	4.84946	5.35841	3.05546	2.32211
VIT_07s0005g04880	0	0	2.92676	2.64408	39.7952	24.422	21.0531	18.3538
VIT_08s0007g08230	2.40396	5.15221	23.5126	16.6092	33.5827	21.2115	35.4007	33.4385
VIT_01s0127g00710	10.6171	15.0182	2.75912	1.39893	0.342753	0	0.954749	0.765909
VIT_02s0012g01290	2.48375	2.34221	7.74557	0	2.24512	8.17186	0	1.25423
VIT_14s0219g00040	36.2611	39.5506	3.06543	2.90122	1.38218	0.898373	1.10003	0.882453
VIT_19s0090g01080	157.876	141.752	166.731	162.034	116.14	161.632	88.2784	91.1727
VIT_07s0031g00790	1.31936	0.746506	6.17164	2.72582	10.0179	12.8056	32.9989	25.8502
VIT_14s0068g01770	0.552269	0	17.7966	9.37247	47.4249	54.0569	78.3351	107.369
VIT_17s0000g01790	1.7832	1.89179	11.2377	11.6774	62.0574	48.9526	126.28	130.793
VIT_16s0039g00610	13.0307	21.5422	10.9534	9.02139	5.38044	4.10203	2.4979	4.22431
VIT_05s0020g00980	0	3.59901	0.99181	0	0	1.5696	4.80479	5.78168
VIT_06s0061g01020	4.02751	4.22	6.97765	4.95292	7.68563	6.62552	4.50707	6.55331
VIT_16s0022g00760	7.97143	5.01145	2.53192	2.61414	0.400309	0.364265	0.185846	0
VIT_07s0005g06380	9.8986	8.22704	6.88879	6.06588	2.72977	3.03597	2.253	1.69442
VIT_11s0016g03210	122.094	125.657	56.237	57.7808	23.5949	15.7565	9.62898	9.2481
VIT_14s0068g00940	6.64045	5.78034	2.92039	1.31916	2.30864	2.31084	1.50052	0.773827
VIT_07s0005g00310	6.80989	3.42498	3.30348	2.34489	3.69337	5.22794	1.71467	2.5218
VIT_07s0005g05030	5.25088	7.81261	2.24396	2.41076	1.05475	0.57587	0.244838	0.589234
VIT_18s0076g00330	37.1733	36.7933	20.9176	29.2423	14.1628	14.151	10.314	9.77361
VIT_15s0021g02490	59.7998	57.8019	97.9049	108.104	108.785	170.926	163.746	103.048
VIT_18s0001g01470	97.9176	80.5692	24.9474	41.7915	14.7517	27.6364	9.26568	8.72573
VIT_17s0000g08310	9.07108	10.6927	0	1.6733	4.09978	0	1.90335	2.29033
VIT_07s0005g01710	78.0017	46.4745	46.8069	40.2882	14.1015	11.3736	3.12457	6.80352
VIT_08s0007g07230	64.9876	62.5287	16.6315	19.7163	17.5933	11.9391	10.2444	9.66187
VIT_03s0038g00790	365.796	256.204	221.858	271.147	194.441	203.197	182.657	195.466
VIT_07s0104g00690	5.87329	8.41047	5.42692	9.1489	1.76967	1.96818	1.09544	0.988619
VIT_06s0004g08110	9.93904	7.20974	8.34478	10.1543	2.76435	5.03089	6.73767	5.01895
VIT_08s0007g00950	33.0179	56.1809	15.6688	18.0072	7.13701	11.2176	18.0731	8.69904
VIT_18s0001g03270	4.21642	15.9046	9.49644	10.0248	10.587	8.4777	5.8981	5.20467
VIT_01s0010g01030	10.7395	7.99539	3.37848	3.96213	1.78826	2.55709	1.06741	1.14172
Novel00144	41.5388	28.9034	172.299	109.209	111.55	112.784	62.1114	51.9308
VIT_14s0083g00300	59.8379	61.7887	62.8235	69.9812	54.0889	46.7577	38.9222	36.2599
VIT_00s0407g00020	156.476	169.063	326.131	297.638	299.233	366.071	378.154	445.906
VIT_07s0005g01650	5.40816	5.09998	5.68425	8.60171	3.58495	3.45986	3.07649	3.88406
VIT_12s0034g00130	273.144	255.906	74.3633	71.7614	108.754	90.9377	188.065	195.252
VIT_18s0117g00130	447.973	446.97	246.351	261.46	173.375	177.016	145.974	124.763
VIT_01s0026g00810	4.6761	4.89959	8.64143	7.09233	5.63579	7.69249	2.61645	4.98498
VIT_18s0001g05060	3.35306	1.84449	145.084	127.416	254.091	245.462	319.65	328.623
VIT_15s0046g02880	42.6753	55.6558	18.4051	28.1387	8.2075	17.9244	6.85868	9.62868
VIT_11s0016g05620	11.5673	16.4151	11.5572	10.6895	8.32413	7.57461	7.82331	9.35719
VIT_07s0005g01800	2.16993	5.45674	3.38346	4.00278	0.653818	0.297473	0.758846	0.730505
VIT_05s0020g03160	25.064	23.1433	47.4944	39.1067	30.444	30.2798	41.5248	41.0023
VIT_01s0011g06450	2.05349	4.64754	19.8518	14.8489	93.9238	80.3995	194.411	192.667
VIT_19s0015g01350	4.63824	1.27573	6.72994	2.85199	22.8847	10.1736	16.3826	9.75911
VIT_11s0103g00250	8.97494	14.7191	48.2698	33.6872	15.5199	24.0724	15.2292	13.3993
VIT_19s0090g00900	10.1203	13.5813	9.10393	4.30813	7.38879	3.52183	1.14343	1.17935
VIT_03s0017g00550	23.1938	29.8815	15.1111	20.7294	11.8115	11.0167	9.45912	9.40277
VIT_13s0101g00470	56.3084	54.7252	57.338	93.2708	55.5729	52.4595	46.5365	36.8485
VIT_08s0007g01090	1.77526	4.30481	9.88595	8.98215	12.8376	18.5655	4.78922	6.91553
VIT_10s0003g04540	7.835	4.64421	190.697	203.827	69.6084	56.1596	32.6918	23.0606
VIT_00s0505g00020	4.43554	6.97131	1.92114	4.36377	6.68233	6.6887	3.72277	6.34619
VIT_06s0004g04650	3861.84	2495.83	1859.11	2348.63	989.064	2643.55	965.535	721.114
VIT_07s0191g00190	10.6688	7.08834	5.67115	5.54628	3.06849	1.19665	0.814035	0.48977
VIT_13s0156g00120	273.972	198.496	86.8275	141.754	61.9126	99.6218	22.4338	29.1039
VIT_00s0274g00040	3.9228	7.39852	8.66522	9.6483	6.50084	6.45327	2.33213	3.46659
VIT_00s2478g00020	7.96436	4.85974	11.9314	15.9014	6.35221	9.2484	3.14565	6.62412
VIT_08s0032g00440	39.6604	42.559	33.2303	31.2821	33.0685	39.3714	66.1438	69.5781
VIT_07s0141g00920	98.652	215.329	31.2543	27.6036	45.5889	35.5577	139.433	104.811
VIT_12s0057g00300	5.84958	7.92959	5.89061	3.77666	1.65237	1.50358	1.07397	0.369235
VIT_11s0052g01270	31.0275	17.8999	29.597	30.1663	15.5081	9.30773	3.98282	3.31795
VIT_03s0063g00490	5.70927	9.57142	6.26449	5.61688	4.01391	5.21784	5.59044	5.12538
VIT_15s0021g00920	94.3932	143.571	114.475	162.515	100.462	97.6781	72.1966	66.8862
VIT_07s0129g00360	3.56856	9.48377	10.4541	11.4899	17.3015	13.0753	15.2478	13.761
VIT_16s0098g00190	8.23559	9.98522	9.78387	7.16187	4.78565	6.04825	4.3201	4.75286
VIT_08s0007g06690	4.95701	7.9467	7.47157	7.31518	3.13653	3.26184	3.32835	5.25663
VIT_02s0025g03070	11.0324	10.9239	5.44738	1.22106	0	0.453726	0	0
VIT_17s0000g00880	1.81107	1.36629	7.90693	5.07801	3.92896	2.68139	3.80009	3.84107
VIT_11s0103g00370	5.30118	5.17147	5.70059	6.3394	1.65237	2.10502	0.690408	1.10771
Novel00079	0	0	11.1371	4.0991	3.22819	4.89586	1.49871	2.60493
VIT_12s0035g01940	217.886	215.492	182.298	176.455	144.111	254.985	110.764	97.5031
VIT_04s0044g00050	5.65053	5.73842	19.4285	17.9601	9.8224	10.7256	7.66098	11.194
VIT_04s0043g00850	18.6281	21.0799	51.8523	62.0052	53.5087	45.2857	17.3718	25.5026
VIT_15s0045g00620	17.3117	16.3252	16.5307	14.8531	6.91443	13.246	25.8495	24.8027
Novel00127	5.57822	5.26034	2.00719	1.89967	1.1636	0.352944	0.90035	0.216681
VIT_18s0001g03230	15.1104	15.9117	13.6129	17.0957	4.78052	4.55722	2.21938	1.78041
VIT_16s0050g02350	5.66742	6.64799	2.15535	0.815958	1.24949	1.25068	1.27618	1.81486
VIT_08s0007g01420	18.5677	14.3668	26.972	21.7801	6.45529	7.83206	0.998968	2.64456
VIT_08s0007g01740	8.14626	7.68205	9.52654	6.76218	6.44315	7.53814	5.55522	4.37075
VIT_01s0011g01800	4.02786	3.10772	4.94822	2.70183	2.9789	2.71067	2.15129	2.58868
VIT_08s0007g07640	24.8287	20.9164	27.5301	16.1218	50.273	28.3191	64.7393	57.8413
VIT_00s0204g00040	20.4969	28.7576	5.45654	7.00863	1.80757	3.70084	0.419588	2.01959
VIT_08s0007g04400	30.8435	29.0859	34.6122	38.1029	17.3195	22.1025	19.4153	18.879
VIT_06s0004g01160	23.2454	25.9802	7.38333	12.5463	5.25303	2.83261	2.80004	2.49983
VIT_07s0031g02610	311.992	242.311	556.16	407.999	637.215	769.872	973.434	1154.54
VIT_03s0038g02490	5.89241	6.17403	79.9673	71.497	157.421	180.405	165.675	206.302
VIT_02s0025g01190	5.08723	5.45903	5.01465	7.37792	6.81842	4.61729	2.57656	3.98625
VIT_05s0020g02470	76.311	61.6042	41.766	26.4473	55.3925	67.5235	28.8702	31.5287
VIT_04s0008g03930	779.891	655.968	387.789	424.571	101.903	120.809	9.40211	14.9053
VIT_12s0035g01890	6.60413	5.55452	4.36019	8.29717	1.9361	2.49584	2.62163	2.61385
VIT_15s0107g00300	12.588	10.3869	11.4496	12.7713	8.53397	11.6483	6.38313	5.8269
VIT_07s0005g00880	13.7187	18.5821	23.7244	30.3675	22.7721	21.7475	22.4002	23.8057
VIT_04s0008g01420	16.6491	24.3626	6.26624	4.51854	1.55685	0.787037	0.722776	0.579818
VIT_13s0047g00280	11.078	18.2817	11.5155	14.3045	12.517	10.251	8.71666	6.99259
VIT_06s0004g03840	10.99	15.1754	5.10003	3.76493	2.83831	4.84265	1.3177	1.78381
VIT_01s0011g04530	6.53118	6.92887	4.45538	4.21673	1.10694	3.02181	0.513904	1.03065
VIT_01s0026g02640	6.75205	6.9737	2.00536	2.13518	0.871906	0.528932	0.404787	0.162362
VIT_19s0085g00600	50.3998	33.8178	158.179	167.347	222.531	204.886	331.898	329.226
VIT_15s0048g01490	2.091	2.21832	5.02642	7.52148	2.36263	1.71991	1.09686	0.263974
VIT_01s0010g03660	7.08953	8.11815	9.73836	8.22031	6.4084	6.2479	6.37529	1.02286
VIT_11s0052g00950	133.996	139.749	29.9793	49.7626	33.6895	45.9841	50.2732	47.0513
VIT_09s0002g04260	41.3029	52.1114	15.2491	20.8077	4.11969	6.326	1.07583	1.58224
VIT_11s0016g03690	30.6613	29.4631	63.5431	77.6084	19.6464	16.9197	7.89941	8.72152
VIT_14s0128g00470	9.69894	8.04869	1.81477	3.43511	1.40274	0.957324	0.814035	0.391816
VIT_17s0000g08780	1.2427	1.75782	4.52124	4.12623	4.77404	3.57756	4.172	3.92205
VIT_15s0048g01390	13.4214	11.1498	118.422	143.831	315.429	259.692	226.901	257.865
VIT_13s0067g02910	6.76654	4.78571	0.439613	0	0	0	0	0
VIT_18s0041g00370	247.702	32.3697	57.38	94.4656	48.6384	225.873	10.901	104.002
VIT_07s0005g02490	32.5372	31.6729	14.5928	12.7785	4.26937	4.10078	0	0.795021
VIT_07s0005g04890	26.3143	32.791	69.6054	64.1433	126.151	190.934	84.3989	91.5925
Novel00206	8.72003	6.8526	15.8628	34.3157	6.56854	11.9542	10.3682	8.07287
VIT_03s0088g00380	312.523	367.632	172.983	222.278	99.0195	82.9483	46.9168	35.7932
VIT_18s0001g09050	10.7036	9.61299	18.8089	17.2999	3.6858	4.61165	4.70567	5.91979
VIT_04s0023g00730	73.9124	61.1875	93.4006	59.3249	31.3656	41.0717	43.8033	30.0585
VIT_01s0011g00070	5.87365	6.8508	4.49891	6.95713	5.72849	5.59411	4.02166	7.33704
VIT_13s0019g04740	45.0291	44.8517	21.5023	29.6951	12.2109	10.6484	11.6922	7.67424
VIT_00s0207g00090	13.2177	18.1302	16.2379	13.5949	8.32725	8.23636	11.5139	9.60736
VIT_15s0048g00620	1.21614	1.14683	61.3124	23.3309	74.752	97.0303	54.6078	44.8305
Novel00068	0	1.50571	4.97929	1.17814	3.36768	4.37778	2.01017	3.49392
VIT_19s0090g00820	40.8341	23.7204	98.1375	60.501	62.3056	66.1	95.9621	76.3769
VIT_05s0020g00680	4.76577	5.82202	0.675548	1.27872	0	0.356364	0.0454537	0
VIT_15s0046g01400	938.857	917.579	568.312	556.479	483.16	463.746	467.056	421.922
VIT_19s0014g05190	18.704	21.4841	6.28602	4.87705	6.2289	4.97399	9.56065	12.4987
VIT_00s0415g00050	21.7888	25.7982	13.8414	14.8267	7.00283	7.36795	5.68943	5.86815
VIT_18s0122g00050	26.9411	35.4142	28.4296	36.7458	16.9731	14.7733	14.7319	19.5823
VIT_14s0030g01540	9.00274	7.5801	4.51206	3.55864	1.45318	1.32233	1.48422	1.94835
VIT_12s0055g00070	24.4602	22.5756	0.811481	2.68805	0.94086	0.856143	0.2184	0.788411
VIT_07s0031g00090	12.9926	9.05599	50.9404	58.1458	34.2117	32.0605	26.6692	24.2469
VIT_17s0000g06450	75.1086	44.769	18.5981	14.6392	8.32643	12.2393	12.9349	10.5554
VIT_08s0007g05330	2.65428	2.8606	6.50365	9.65259	4.45578	3.11891	2.70512	3.15938
VIT_19s0027g00010	1.69657	1.23069	4.40896	4.23699	1.88747	1.93221	0.87627	2.04296
VIT_01s0010g03320	15.4723	18.6759	15.9226	13.243	10.9089	9.41757	3.63606	2.96897
VIT_05s0077g00570	12.1288	13.5557	4.4361	5.30333	6.90294	5.17291	7.54054	6.35155
VIT_16s0115g00340	79.3844	115.129	12.661	25.3754	3.62673	4.00736	1.68373	2.60493
VIT_09s0054g00900	5.6753	3.66987	76.6931	47.8582	68.8891	67.7545	52.6685	66.4883
VIT_17s0000g01530	58.8849	46.188	30.6054	32.8913	14.4261	12.2219	12.702	11.6718
VIT_06s0004g06150	156.864	238.731	90.208	151.843	114.769	74.4136	49.2084	47.6451
VIT_12s0059g02290	22.979	27.2417	23.5454	35.8485	18.9909	16.7409	10.4697	12.5984
VIT_08s0105g00290	6.73105	6.34748	7.77436	10.1171	6.30971	4.10112	3.76626	2.51778
VIT_04s0023g01580	47.8532	55.0321	36.7616	45.8158	24.2654	24.1925	27.7225	40.1958
VIT_06s0004g06780	48.7346	47.985	31.6622	46.5357	15.5479	25.3484	15.0379	15.9239
VIT_07s0104g00770	10.2795	9.69368	11.2791	18.9621	8.25942	4.69733	2.87586	2.88381
VIT_00s0332g00030	3.99703	7.95732	3.46242	1.31078	6.02168	6.94067	2.7956	7.1765
VIT_15s0021g02060	0	0	6.92957	1.37268	39.518	17.5973	13.2719	17.0663
VIT_17s0000g06930	28.3248	28.5115	0.661655	0.939319	0.28768	0	0	0
VIT_12s0055g00310	20.6209	26.881	9.4568	13.2016	2.19291	0.249432	1.65436	0.612529
VIT_07s0129g00100	23.1557	50.6201	25.7115	38.0545	33.2993	38.0926	39.7527	35.079
VIT_08s0040g00440	32.7613	32.164	372.742	346.374	660.426	812.846	556.901	656.983
VIT_06s0004g07880	6.39073	3.83508	19.0236	13.7178	31.5095	31.5395	18.5294	23.4702
VIT_04s0008g03250	13.653	10.8087	25.5812	38.4307	8.53226	7.20943	7.28569	4.76651
VIT_05s0020g02900	9.53961	10.8702	8.26369	7.03893	4.67084	2.28861	3.5029	5.41941
VIT_02s0025g00310	231.028	216.317	347.456	411.659	369.528	363.209	249.598	220.087
VIT_07s0005g02080	2.4772	1.75202	17.3815	30.6162	9.51658	26.4885	5.71758	12.1964
VIT_08s0007g08360	13.8976	14.5618	18.6601	19.6544	15.354	14.9241	23.4905	22.6132
VIT_01s0011g04520	25.2347	37.6905	22.6471	24.6336	12.1844	10.7005	8.22189	10.7642
VIT_06s0004g02410	7.98827	3.32341	12.5778	10.2283	8.9198	10.6289	17.846	19.1015
VIT_18s0001g13040	89.9027	74.5845	134.857	113.359	210.878	184.87	185.535	189.926
VIT_17s0000g02400	9.88687	10.4423	13.8745	14.7362	5.36219	7.1564	6.0576	5.19231
VIT_09s0002g01600	44.8894	32.424	39.2164	38.0553	21.5833	16.8903	16.4331	15.6746
VIT_09s0018g01920	7.48235	9.74396	16.0188	12.8822	11.9166	11.5763	14.2047	14.2139
VIT_10s0003g03790	20.3771	2.8468	258.107	270.639	274.926	308.524	248.938	269.824
VIT_03s0038g01950	18.2688	23.22	115.731	107.839	75.3882	77.0934	74.332	74.2031
VIT_08s0007g06240	3.36415	2.44034	7.93558	5.72835	3.27486	1.48999	3.04074	3.00558
VIT_14s0171g00190	9.24982	9.93421	4.94114	6.44593	0.929015	2.32475	2.1565	1.29748
VIT_17s0000g06010	7.65967	4.12753	6.44561	4.30613	2.96733	0.300016	1.07147	0.920936
VIT_08s0007g00360	3.68983	5.41266	2.77014	5.29393	4.81769	4.88974	6.88197	9.21282
VIT_08s0007g03800	4.30365	5.61933	0.516189	0.244269	0	0	0.277851	0.167171
VIT_16s0022g02120	6.27998	4.9351	8.16004	7.14372	2.36526	2.15229	0.549043	1.84988
VIT_18s0001g03910	2.6495	2.93943	28.3515	24.7246	18.4552	16.9216	10.3992	13.1431
VIT_06s0009g03590	50.749	36.8898	38.4662	56.9489	39.1834	61.7445	21.2969	32.0336
VIT_06s0061g01290	25.5959	30.8957	5.32138	4.91043	0.925469	2.52642	1.07414	0.51701
VIT_06s0009g02830	5.51679	4.25652	0.782004	0.370058	0.453342	0	0.210466	0
VIT_04s0008g01060	20.183	20.0173	51.5462	26.1899	29.2531	37.782	25.2635	20.7352
VIT_15s0046g01230	9.0792	4.12236	1.04865	2.48119	2.43168	1.10636	0	0
VIT_02s0025g04860	9.9175	24.9396	1.71821	2.43925	2.39058	1.08766	0	0.333872
VIT_17s0000g02650	18.1183	17.6036	3.70972	4.05116	3.97032	0.903206	2.53446	1.6635
VIT_15s0046g03010	5.35179	3.60487	0.39737	5.64127	0	2.51544	1.28336	0.772146
VIT_13s0158g00370	19.8268	32.1698	17.8064	28.7211	13.4414	8.87358	4.40489	5.8158
VIT_02s0033g01000	17.2389	7.50302	2.48121	0.978458	0.239733	0.872589	0.333892	0.401778
VIT_04s0008g06160	5.29929	5.41375	2.63954	3.25846	0.798359	1.81618	1.11193	0.446
VIT_00s0211g00060	17.2562	27.2174	14.9217	16.2257	8.14422	7.91334	5.0627	6.86316
VIT_00s0274g00050	14.8843	22.1339	1.78526	0.844815	0	0.470879	0.24024	0
VIT_01s0026g00260	8.98509	12.6297	7.31339	5.0036	2.9116	2.2311	1.49401	2.22581
VIT_11s0016g00580	16.4095	11.0531	38.0751	40.2157	22.2494	30.8511	17.2157	15.9808
VIT_08s0007g00150	14.3866	10.0494	7.20048	5.50424	5.77972	6.13585	0	1.07627
VIT_02s0025g00880	27.4858	30.9215	14.6617	13.5205	12.8584	4.75957	4.9578	7.4268
VIT_04s0069g00780	11.7907	10.9303	14.2299	15.188	4.3354	3.45191	0.754776	0.807318
VIT_05s0124g00550	3.06816	4.73452	4.20414	5.5568	3.78189	3.44136	3.86268	2.39443
VIT_13s0019g02190	8.94149	0	6.97101	19.7928	8.08243	7.35468	16.8854	24.8337
VIT_10s0003g03070	17.9699	14.3388	22.2719	34.6782	21.4913	20.6931	12.7618	12.9832
VIT_06s0004g04520	22.7269	38.06	16.0892	8.67381	10.9801	10.3137	2.63101	3.16593
VIT_08s0007g04180	1.33058	3.51332	5.67086	9.42514	1.92439	3.94001	3.01525	2.95639
VIT_07s0005g03210	1.07175	0	8.91271	5.53566	25.1884	59.9457	22.4882	39.5081
VIT_13s0067g03750	1.17016	0.551738	97.2089	46.4806	112.825	88.2286	62.119	69.6276
VIT_07s0005g03540	67.9862	71.7444	26.0812	47.1785	26.3376	25.9633	9.51018	13.896
VIT_04s0008g04340	17.0206	17.6558	19.1084	22.606	13.8468	13.16	10.4284	17.5337
VIT_03s0088g01250	87.9722	85.0245	27.6997	29.897	14.8482	14.412	9.19113	5.71424
VIT_11s0037g00400	2.1494	3.64845	8.2669	8.247	2.33147	3.88949	1.9844	1.08539
VIT_14s0060g00710	103.319	85.4291	44.361	39.2226	19.626	32.6386	23.5642	17.7692
VIT_19s0014g03480	10.0952	14.2799	3.27937	5.58668	4.56266	6.22775	0.529561	0.637228
VIT_17s0000g06630	16.1254	27.7096	5.58745	4.75934	1.61957	1.47374	0.451137	0.180953
VIT_19s0014g00410	11.1769	6.17859	8.41329	8.81576	2.78705	3.80414	2.42607	2.53008
VIT_03s0038g02130	76.6498	116.042	106.596	196.268	150.556	103.942	75.4603	85.5719
VIT_12s0028g01700	5.97575	5.63522	19.6707	19.5968	33.0099	32.7684	30.6501	31.1818
VIT_08s0040g00960	8.14273	5.3751	197.008	168.23	61.0914	57.5999	94.9957	93.1337
VIT_12s0057g01220	22.3095	30.2424	30.9209	38.4098	21.0063	31.7307	15.9938	16.1944
VIT_13s0067g02170	26.9013	25.3684	33.5567	27.7893	19.4534	30.425	21.1672	23.0936
VIT_07s0005g01040	14.6482	21.3677	9.51674	14.6926	4.75843	4.32997	1.24864	2.5427
VIT_12s0134g00480	8.12361	0.547192	49.7622	48.381	8.91665	16.7048	7.06168	7.32537
VIT_01s0011g03660	20.8457	37.0474	34.1704	17.7476	112.333	82.4339	162.51	159.112
VIT_09s0002g04580	6.13187	8.78075	13.8105	13.0707	13.3436	22.9767	13.724	14.45
VIT_11s0149g00380	0	0.400977	19.2271	10.6673	24.9831	20.9848	35.8662	28.1281
VIT_15s0046g02270	7.50104	13.2469	7.65555	6.84295	6.90365	5.83331	9.44347	10.9503
VIT_00s0301g00070	73.3877	17.898	49.3232	93.3623	49.1808	150.91	48.3199	94.564
VIT_14s0066g01160	14.4997	10.2551	15.0725	10.0301	9.01082	11.9265	7.22574	7.32197
VIT_12s0059g00290	4.09385	4.18228	0.886575	2.51725	0.925133	0.280611	0.143166	0.344548
VIT_07s0005g06420	29.9548	23.6043	88.5087	68.1243	108.678	95.5176	176.505	170.534
VIT_01s0011g00790	10.7257	11.8003	15.5162	20.0491	14.2197	13.2334	15.6037	19.3178
VIT_01s0011g00720	18.9126	16.7701	26.2618	29.9927	17.8611	24.147	16.2288	13.2565
VIT_14s0030g00950	178.084	158.531	75.8983	65.1751	57.3068	90.8174	59.1886	47.8414
VIT_01s0011g03860	13.1712	14.5554	7.48749	7.74444	4.46465	3.21626	2.85002	1.97454
VIT_17s0000g01360	42.805	45.0751	6.30357	8.42247	3.86925	2.93405	0.89816	1.08077
VIT_17s0000g01210	126.214	105.797	53.7075	55.5505	52.0402	54.0326	64.4265	51.0624
VIT_04s0044g00010	11.0181	12.0308	4.97314	4.92069	2.62092	1.43096	0.973423	1.17133
VIT_17s0000g05860	4.02623	4.07804	6.97544	4.62125	3.63941	1.71718	3.50439	3.46387
VIT_06s0004g06480	9.60597	9.05857	166.861	168.058	105.568	104.379	60.3613	54.3796
VIT_04s0044g00310	12.6587	16.9113	21.9313	17.3836	13.6675	23.1383	8.11596	14.0276
VIT_18s0001g08380	127.612	179.518	34.0741	21.4705	24.4012	15.2833	25.7464	25.67
VIT_08s0032g01020	454.355	416.28	302.557	260.575	292.617	338.889	261.156	274.02
VIT_00s0181g00030	9.37153	14.0596	1.10701	1.25726	0	0	0.357525	0.215108
VIT_16s0022g02230	6.44191	7.83848	8.85648	10.4265	6.01084	2.73481	1.6569	1.57403
VIT_13s0019g04930	12.5114	9.43876	23.4101	22.8947	9.49987	6.58628	4.20035	3.03261
VIT_17s0000g01440	9.4683	9.86862	8.02924	4.04471	0.900908	3.68905	0.627377	1.50987
VIT_01s0026g00880	62.3195	37.6883	27.1095	23.4915	7.95997	4.17879	3.4112	2.90753
VIT_02s0033g01310	7.21598	7.35651	32.4368	20.722	51.6527	49.5684	53.4436	48.6507
VIT_03s0038g00850	10.122	10.9535	40.7936	37.7106	34.1982	27.2973	25.1381	19.9426
VIT_05s0020g04510	290.312	197.533	55.7636	31.4885	14.9411	16.5621	9.7111	6.22215
VIT_16s0050g02540	23.8317	14.1113	3.74476	6.54307	1.50293	15.0437	1.62807	4.75777
VIT_00s0353g00050	5.48825	6.2106	35.3712	33.2065	20.5053	27.6875	27.0237	27.5295
VIT_11s0016g02320	21.2661	19.3115	11.4624	19.1784	4.98371	7.77424	1.65266	3.97733
VIT_04s0008g00790	17.935	12.5009	89.9747	101.841	64.1426	108.396	40.2501	38.1956
VIT_11s0037g00150	12.7336	10.1606	4.45461	5.23988	0.8854	3.02129	1.23316	2.84409
VIT_00s0125g00280	382.021	403.404	51.3091	28.4535	11.1543	8.45828	4.0996	1.55782
VIT_07s0104g00200	22.0107	15.8504	16.2241	19.4891	21.7047	26.0047	18.1378	20.0067
VIT_08s0032g00080	11.1287	3.81619	14.1974	6.71846	3.658	6.65725	6.79298	5.61969
VIT_11s0016g00210	266.171	378.786	66.6558	91.0571	19.6853	19.9031	10.1545	2.4438
VIT_18s0122g00660	10.4074	14.8076	16.3226	13.3376	16.6694	7.0586	6.8194	5.71646
VIT_06s0080g00160	100.612	106.167	122.807	124.711	74.7147	54.6242	79.4206	79.0163
VIT_01s0011g04810	16.449	22.3725	40.445	47.1479	45.4637	33.5644	11.9472	11.0218
VIT_07s0005g03340	97.0948	45.005	551.907	570.105	762.749	768.857	846.343	950.065
VIT_16s0050g00380	68.6827	71.081	47.345	56.4764	21.8346	16.7566	6.83931	7.49504
VIT_12s0055g01280	0	0.240064	2.91089	1.31487	5.5227	5.02543	3.20493	3.9851
VIT_01s0011g06060	4.96312	4.6803	4.51427	5.18798	2.99086	3.06175	2.25635	0.835415
VIT_18s0122g00620	1.99927	4.90189	109.939	85.2658	106.263	106.89	316.47	275.817
VIT_00s0184g00020	10.1933	15.1775	16.1727	19.3969	7.75914	15.8861	11.2569	12.462
VIT_08s0007g03930	30.8311	25.3227	7.23685	8.31689	4.19533	3.81758	0.556487	2.67852
VIT_18s0001g00990	8.38748	9.95069	6.0469	5.19062	6.84794	6.89898	5.56359	7.51452
VIT_08s0058g01150	18.9534	12.0541	15.3493	17.8879	11.9529	18.4903	18.4973	13.5774
VIT_09s0002g04230	9.93499	15.2244	28.0777	31.6135	19.6448	23.4941	12.2471	13.1694
VIT_05s0020g03090	5.73987	7.31457	16.771	16.712	13.0411	13.6533	9.70009	14.0224
VIT_15s0046g01010	5.28266	5.15341	4.7339	6.45167	3.45785	5.24417	0.611553	1.83973
VIT_18s0001g07210	16.8859	23.8855	14.0423	14.9514	3.05272	4.16677	0.708621	2.55808
VIT_04s0023g01000	8.20987	11.8895	1.98114	0.649046	0.530078	0	0	0.148063
VIT_01s0146g00020	24.6712	17.2099	69.2082	59.3499	63.5422	55.5969	60.4179	60.2435
VIT_07s0185g00170	5.1136	6.75108	6.3787	11.3194	0.924461	5.88855	1.28756	0
VIT_09s0002g01150	30.8371	28.7475	125.748	126.25	90.6316	82.7608	80.8987	84.6222
VIT_08s0058g00700	2.4785	3.89544	4.89517	6.33983	3.73396	4.0773	3.39769	3.83817
VIT_11s0016g05330	56.5635	68.8408	89.2016	46.3734	37.1451	54.4784	9.1296	18.5538
VIT_05s0020g04880	17.7143	38.9779	19.795	19.6061	7.20557	5.34255	5.07978	2.53449
VIT_06s0009g00440	18.7993	25.5491	10.8486	9.28152	3.12373	2.04658	1.79826	1.46585
VIT_06s0004g07050	3.27128	3.39335	7.99116	6.03439	3.84408	5.1124	5.90303	6.77283
VIT_18s0001g06580	400.061	455.648	95.7293	96.1905	49.7301	54.5979	24.0913	18.7223
VIT_05s0062g01260	280.825	213.819	21.9839	18.9303	13.7891	6.27375	0.290985	2.80117
VIT_17s0000g04010	5.11794	4.02191	11.0835	15.7347	8.99544	6.31451	5.25006	4.45095
VIT_16s0039g02000	7.70344	8.62655	7.257	11.3682	4.35208	3.16817	3.23276	3.64691
VIT_17s0000g04660	30.6304	32.5795	16.1053	18.9218	10.6243	10.2536	6.72598	6.47478
VIT_11s0037g01220	35.8431	23.9875	24.6389	10.2377	7.316	8.55932	10.1895	11.0934
VIT_14s0068g01030	75.2968	75.4439	46.2696	54.4013	28.7139	29.3542	18.2678	15.4468
VIT_06s0061g01350	27.0518	45.0181	23.985	29.9408	15.1032	18.3244	4.67449	3.21422
VIT_09s0002g01690	16.6661	18.9906	14.437	27.6689	12.5541	20.5626	13.1137	10.5199
VIT_17s0000g08370	2.2628	4.07372	20.3143	8.65176	14.8756	16.7511	27.1928	22.4376
VIT_14s0066g01600	19.9757	16.9536	28.0324	12.2828	27.6866	35.5998	16.2068	17.8207
VIT_13s0067g03260	41.9374	33.169	172.969	153.057	232.748	200.664	193.779	145.736
VIT_07s0130g00340	6.4541	6.89782	3.80179	4.44476	2.72254	2.12349	0.902825	1.08638
VIT_06s0009g03330	8.38265	12.1358	10.3706	7.75334	11.7394	9.90551	11.247	13.8318
VIT_08s0007g06620	0	0	28.2365	14.0106	20.0245	20.8245	13.7234	10.6539
VIT_05s0077g02020	58.1871	49.31	43.9337	26.6888	35.5383	29.4279	26.3982	20.846
VIT_04s0008g06830	5.17193	3.72963	32.8898	32.7742	38.5002	35.7843	35.4926	31.4939
VIT_04s0044g01460	5.0585	2.22611	18.4041	17.9159	10.974	14.7014	8.77427	4.76822
VIT_13s0073g00160	13.5764	8.86341	4.34234	5.77932	3.304	3.436	0.876514	2.37313
VIT_06s0080g00440	10.3068	9.13042	9.41527	11.7532	6.49337	4.8811	2.35924	2.20804
VIT_17s0000g06340	5.52611	5.2112	3.17453	5.36515	2.10324	1.91386	1.83082	2.34993
VIT_02s0025g01450	71.0634	72.8131	54.6925	77.6442	16.6766	23.0436	1.72049	4.14059
VIT_10s0003g02030	8.42407	9.44073	34.2658	24.5029	11.2565	14.2598	8.55616	8.13796
VIT_06s0004g06440	1.39296	1.83902	5.64714	5.96133	3.27375	5.04134	2.45515	3.79841
VIT_05s0077g00840	11.4031	6.09354	0.197559	0.841394	0	0.312648	0.319023	0
Novel00131	62.4737	52.8571	28.8291	46.5278	15.8331	14.4075	17.1514	18.8696
VIT_07s0191g00080	25.7061	29.1997	11.0833	22.8473	3.43264	3.12356	0.490346	0.14751
VIT_03s0063g00650	15.8757	18.8429	4.83703	4.03935	4.20616	2.02629	2.64194	1.10577
VIT_17s0000g00830	310.143	164.514	37.452	26.118	5.33266	5.54572	0	0.425581
VIT_12s0059g00490	20.3169	3.02513	1.66733	9.46808	3.86631	1.75909	5.38487	1.61992
VIT_00s1322g00010	27.1225	24.5932	7.31956	17.3187	2.82885	5.14827	4.81547	4.47759
VIT_04s0023g03070	2.75891	4.94322	5.30559	6.7178	1.99508	1.81544	0.173667	0.487612
VIT_03s0097g00120	0	0	7.38249	4.1235	1.26288	0.95764	0.977165	0.587919
VIT_02s0025g00470	3.70414	4.4335	4.29473	4.20484	1.28779	1.17184	1.19573	1.65467
VIT_01s0011g04510	12.7599	14.2493	7.15551	6.93739	3.33877	5.5239	13.2458	21.1954
VIT_12s0028g01810	71.5544	108.507	74.1083	85.4815	135.993	108.441	116.922	139.503
VIT_15s0048g01780	28.4703	12.4874	11.012	15.6332	6.58336	10.3474	5.27917	3.00908
VIT_09s0002g01560	10.3939	16.5502	16.3838	17.853	17.0963	10.5114	13.729	15.6599
VIT_00s0510g00010	10.8949	16.5278	5.66263	8.38847	2.56909	1.16888	0.993928	0.717605
VIT_16s0098g01060	18.1395	13.4773	13.9992	9.73416	5.46558	14.9203	8.53498	6.10665
VIT_19s0090g01530	3.11174	1.25761	21.0253	12.7922	57.8629	72.3976	149.986	169.93
VIT_02s0025g04830	19.3081	20.4838	19.6526	30.8679	7.99932	10.2568	4.72657	4.06253
VIT_05s0020g03340	10.6343	9.55077	2.10559	2.9892	0.457743	2.08263	0	0.255716
VIT_10s0003g02040	2.58211	1.94798	6.97868	4.57259	0.466807	2.54865	0	0.78234
VIT_05s0136g00240	5.47383	7.29787	7.35782	3.76039	5.28917	5.89971	3.56447	2.66883
VIT_02s0025g04260	2.19359	6.20577	7.60079	2.69762	8.59231	10.2244	3.06848	8.49241
VIT_11s0065g01210	14.1638	12.7206	49.7786	39.3154	79.8663	80.9965	76.4211	76.2916
VIT_12s0035g01820	1.87605	2.16228	5.85045	8.4594	4.71057	4.62933	1.22467	0.842092
VIT_00s0246g00120	6.00432	5.40479	3.12074	1.0069	3.20713	5.16324	1.83253	5.09931
VIT_08s0007g03030	20.1059	18.1358	118.585	170.284	110.625	113.607	51.7253	47.2332
VIT_01s0150g00200	5.10675	4.07486	1.22503	1.73912	0.355086	0	0.329701	1.1902
VIT_19s0177g00170	5.91717	3.9857	10.9837	9.97956	12.4802	11.82	23.7673	29.1687
VIT_01s0127g00150	5.29069	3.62851	3.2498	4.2587	1.30429	5.143	1.61473	0.485756
Novel00146	18.6528	17.5899	6.46319	6.19344	5.90125	3.57993	6.26214	5.6515
VIT_11s0078g00260	39.2181	42.2132	50.6501	36.5373	26.4981	34.2132	20.7802	23.4048
VIT_05s0020g01890	17.1189	27.6188	27.7646	32.2633	12.6776	15.2684	8.30917	8.64458
VIT_16s0022g01670	0	0	4.03282	3.43511	4.90958	3.82929	3.25614	2.93862
VIT_19s0027g00130	6.06906	8.58482	3.15439	2.62847	1.43112	1.30226	0.498305	0.732866
VIT_08s0040g00480	9.28248	11.6714	0.689224	1.95692	0.799111	0.727157	0	0
VIT_16s0050g01510	84.0719	111.672	187.537	185.618	116.21	140.187	139.476	151.315
VIT_05s0020g01730	4.18473	5.10693	2.94267	1.6347	0	1.01238	0.413207	1.36735
VIT_12s0059g00440	74.825	111.412	40.9371	37.1945	63.3644	37.5755	17.1876	12.3297
VIT_14s0081g00060	72.6261	57.2804	15.099	18.9994	5.37124	5.43067	1.93949	0.666804
VIT_01s0137g00750	0.360544	0	4.68482	2.39429	2.93314	5.33807	2.11824	1.63859
VIT_01s0011g01350	39.9514	34.7314	227.114	153.381	154.045	167.387	87.7578	76.5996
VIT_15s0046g03720	9.51774	8.33427	10.0704	5.76872	8.29605	8.38785	8.13092	6.52271
VIT_11s0016g03580	5.91007	7.16565	37.5193	52.9529	69.8309	76.3907	32.9509	33.2551
VIT_11s0016g03980	12.0219	7.01807	14.5796	15.2067	8.27957	9.41757	4.56455	4.91443
VIT_18s0001g02070	97.3356	76.1034	44.5065	71.8203	47.3331	60.2997	37.7447	33.2864
VIT_16s0039g01390	2.13932	4.03483	4.60649	3.72081	2.34817	3.14226	2.1803	2.1606
VIT_02s0025g03620	94.7884	85.1304	41.5884	39.0579	42.2844	54.0029	35.4731	29.4239
VIT_08s0007g01540	17.321	17.995	15.7164	14.7301	9.0226	6.27838	7.39199	7.56066
VIT_10s0003g01320	32.3981	45.1779	19.7051	31.7891	11.8388	9.92233	5.06232	6.26561
VIT_01s0011g04230	6.81566	6.02556	2.21402	1.88588	3.85052	2.45267	1.96639	3.65683
VIT_04s0023g02240	0	0.742748	20.8779	14.8197	0.35598	1.29571	0	0
VIT_07s0031g01970	44.3864	65.4348	60.5948	61.3565	51.0412	50.1425	71.9137	76.7465
VIT_13s0064g01370	10.8077	5.76058	44.694	37.7926	45.0238	56.43	18.7334	15.1863
VIT_01s0011g03640	2.82788	3.11119	15.1878	21.5614	2.98222	3.87671	0.791151	0.476002
VIT_05s0020g00970	206.004	157.98	183.066	198.739	354.766	493.728	335.614	350.641
VIT_07s0005g01330	98.6032	120.697	37.5826	48.5038	21.6708	19.4014	16.2271	13.8637
VIT_08s0007g06500	6.79237	4.98191	0.784519	3.34123	0	1.24155	0	0
VIT_02s0012g00870	3.3928	7.8067	7.12417	7.31	5.39764	3.57209	3.24626	6.37339
VIT_01s0010g02410	8.59459	9.64861	9.14679	10.2674	5.17924	4.03962	1.88924	2.48002
VIT_11s0016g00070	42.6061	36.5909	2.76807	3.3683	2.75091	5.00642	0.638562	3.45776
VIT_18s0001g00890	3.4538	7.32821	8.37718	9.55661	2.60164	4.49803	3.86505	2.47077
VIT_14s0006g02230	17.9236	14.0852	17.7444	18.2634	7.71505	19.306	9.84983	10.5595
VIT_16s0013g00610	139.754	95.1814	124.786	128.678	117.149	130.181	124.815	98.9212
VIT_13s0067g03680	2.7452	5.91717	1.42681	1.44684	6.02638	1.61287	0.658301	3.56465
VIT_03s0038g02470	55.5456	60.6846	25.7012	21.4922	20.5122	19.2224	9.80719	8.38052
Novel00021	2514.54	2316.61	867.334	1046.46	581.996	743.836	306.303	298.823
VIT_08s0007g04790	17.4829	12.5495	26.1752	21.7567	17.6901	22.5362	29.4564	25.6946
VIT_04s0043g00760	9.05695	13.1397	14.3393	16.3471	8.18679	6.87659	6.19817	9.5692
VIT_03s0097g00620	8.47972	7.38138	4.63335	3.52952	4.71694	2.68263	3.19355	2.96448
VIT_02s0241g00090	6.33827	5.22995	5.35326	3.21529	1.79041	1.30336	1.49618	1.60033
VIT_14s0066g00330	9.13285	8.61241	5.3797	12.5791	2.20144	10.0161	2.55508	5.53422
VIT_17s0000g00870	47.6942	36.0427	16.2996	24.345	15.0596	7.79227	6.99153	8.41301
VIT_18s0122g00230	39.1538	36.9226	45.5714	33.3466	69.8428	35.46	56.4595	51.6375
VIT_05s0077g00860	42.6753	47.0171	28.7687	31.4885	14.8954	15.2919	9.92962	9.38807
VIT_06s0004g01790	191.486	151.586	413.41	468.29	593.943	780.143	930.426	905.507
VIT_05s0051g00910	2.80296	4.53125	4.648	5.90914	2.29236	2.96425	1.45633	2.42643
VIT_05s0020g03060	30.3946	26.6721	16.017	7.4757	20.6058	19.7921	30.6478	27.4994
VIT_17s0000g09690	52.7046	45.4893	31.5718	41.1958	16.957	23.5126	16.307	11.0518
VIT_12s0059g01490	36.5691	21.8172	14.74	17.6216	9.4445	8.5941	11.9012	6.40673
VIT_01s0010g02220	9.83096	12.361	6.59995	2.11572	6.29456	1.34772	5.32888	2.27534
VIT_17s0119g00090	5.36254	9.91941	9.43353	10.1964	6.89812	5.42876	3.28905	3.85361
VIT_14s0083g00260	185.839	232.594	14.1783	18.4509	2.05486	3.27221	1.90796	2.58286
VIT_11s0206g00110	9.89916	10.3177	5.95747	4.03654	1.17738	3.2141	0.874568	2.23631
VIT_18s0001g13950	9.3526	12.551	15.1439	18.5794	4.87733	6.50931	7.09489	4.54117
VIT_05s0020g03050	29.5162	36.9852	8.82634	12.5303	20.1017	9.97727	6.95681	6.53365
VIT_12s0034g01760	50.8177	41.3326	21.13	29.9972	14.3548	14.1072	7.73058	4.17001
VIT_17s0000g04370	4.88261	6.57768	57.0387	44.4333	68.0942	81.661	80.3012	97.4495
VIT_02s0025g02960	22.9274	13.5588	255.296	265.802	40.0442	81.8269	41.9107	47.0958
VIT_18s0001g15700	6.43731	4.6696	0.257368	0.365373	0	0	0	0
VIT_00s0179g00360	8.77154	13.6911	1.57207	2.90133	0.273407	0.497578	0.507723	0.305475
VIT_02s0012g02250	9.61632	14.0798	16.8356	13.4442	14.4111	10.4076	7.43383	8.56187
VIT_09s0002g04160	8.53506	5.08338	23.1144	29.4998	95.829	128.214	178.145	187.144
VIT_08s0056g00640	11.9084	17.2939	6.80832	10.5441	3.65985	3.13441	1.19937	1.08242
VIT_11s0118g00350	258.47	404.102	81.0424	87.7102	26.5308	27.0088	7.69818	8.33701
VIT_06s0080g01060	2.4307	4.29785	2.52671	5.38057	2.74646	3.24891	6.5028	10.1264
VIT_01s0011g03910	7.50051	8.53649	7.9312	2.86259	4.442	2.55286	3.58175	3.39574
VIT_18s0001g01640	15.6734	18.0648	17.9016	18.5608	16.9661	20.3724	39.3831	39.8664
VIT_01s0026g02100	54.7261	59.6354	143.8	114.86	162.146	224.07	135.244	170.724
VIT_09s0002g00010	3.52954	11.0947	18.9563	16.494	8.50782	10.6449	5.43098	2.97054
VIT_11s0065g01170	5.21587	3.51332	3.87278	6.5976	2.69414	3.06445	2.18885	1.50507
VIT_10s0003g03800	59.0217	16.1798	198.327	185.34	120.971	154.11	105.986	123.723
VIT_14s0068g00340	5.19888	6.34457	8.2653	6.31822	6.08157	3.77316	3.97843	2.16201
VIT_17s0000g09170	24.4406	29.6046	69.1	72.2908	67.2297	47.8318	29.4434	31.5994
VIT_13s0019g02100	1.28611	0	2.67381	0.94897	8.13779	3.17359	10.2546	10.3912
VIT_11s0078g00430	8.20528	4.88697	3.59132	8.60359	2.73256	7.10433	7.06795	4.5796
VIT_02s0087g00770	20.5811	27.8467	39.9046	46.4825	27.1777	27.3803	38.1526	32.8958
VIT_04s0023g01640	0.980018	0.924171	7.1311	5.06183	0	0.806097	0	0
VIT_06s0004g07010	10.6262	7.07342	3.79027	1.69113	1.13003	2.05657	1.92362	1.47301
VIT_05s0020g02560	11.0412	6.71742	10.3666	8.93529	9.3365	9.08174	3.13879	6.11507
VIT_12s0028g02020	332.951	295.326	330.682	330.807	303.943	444.689	342.254	351.911
VIT_08s0007g01940	9.18601	12.6606	5.63137	4.51868	2.342	0.774953	0.494221	0.951526
VIT_06s0004g05880	7.37959	11.1345	4.55752	8.90438	2.58976	3.35633	0.801539	1.44676
VIT_03s0063g01100	6.93557	5.85189	4.36366	9.15763	1.6498	2.70224	1.68504	0.552991
VIT_11s0016g00770	12.1241	13.2196	7.87685	5.03207	6.50704	4.98622	3.97491	4.01778
VIT_06s0009g02410	682.715	505.387	547.367	580.44	374.014	397.87	255.289	234.313
VIT_18s0089g01140	12.4969	8.14219	1.53524	2.34716	0.410772	0.186893	0	0
VIT_10s0003g00180	17.4242	13.5316	7.45807	4.91579	4.16916	6.32293	3.44099	4.39938
VIT_07s0031g01130	9.00014	11.3908	155.353	91.9237	77.0726	62.5352	56.8527	55.6144
VIT_18s0001g13200	4.10264	3.66523	9.87613	11.6308	8.97842	9.76846	1.8123	4.25249
VIT_07s0255g00130	2.52504	2.59762	6.44264	4.9119	3.73491	5.28674	2.11928	2.20241
VIT_11s0037g00300	46.1883	43.9875	90.9151	93.8061	67.5865	66.3909	82.2338	118.929
VIT_01s0244g00110	4.86225	6.25251	1.60819	3.91383	0.399555	0.363579	0	0
VIT_13s0074g00450	0.931098	2.9268	1.45181	4.12214	4.7693	7.4033	5.20983	16.7306
VIT_10s0003g00200	51.3037	36.2851	43.9974	68.1391	34.781	22.1545	14.5325	8.41977
VIT_18s0001g09220	94.444	85.991	207.23	222.448	369.237	413.291	413.517	448.02
VIT_19s0014g03740	106.365	104.647	36.1299	29.3537	7.57052	10.6777	4.39332	3.38339
VIT_08s0040g01520	12.6204	12.6013	12.2186	11.138	19.4605	10.9913	9.45002	9.87183
VIT_19s0090g01720	5.07099	8.65317	3.01216	3.20717	2.18276	2.38346	0.506678	0.731632
VIT_14s0066g01870	43.0668	47.3814	8.20746	12.711	1.55717	2.59775	1.20487	0.434952
VIT_02s0025g02480	6.82632	7.63496	6.18833	4.91975	2.43949	2.35041	2.99792	3.84794
VIT_04s0008g00820	27.5216	33.5	50.2174	67.9786	38.8158	29.8621	21.2969	16.1647
VIT_17s0000g01500	5.03988	5.20531	5.23895	5.66665	2.16936	1.57922	2.01428	1.57548
VIT_06s0004g04740	6.38968	6.02556	10.8487	5.97196	6.54589	7.70839	4.46907	3.01151
VIT_18s0001g12960	52.5701	66.3319	27.7081	28.6824	32.1258	28.6241	45.6758	37.9503
VIT_18s0001g06370	10.2129	12.7266	3.03323	2.96046	0.659406	0.300016	0.459199	0.184187
VIT_05s0077g00580	6.18121	10.3626	4.37282	5.95449	3.8801	2.82458	1.44109	3.12135
VIT_17s0000g10020	5.9353	7.12355	4.76753	8.36075	3.90186	2.6629	0.679298	1.36235
VIT_19s0014g01350	527.185	314.433	86.651	88.5581	69.2402	61.9949	77.8703	63.5026
VIT_16s0050g00430	9.76845	9.2118	1123.18	768.43	1101.78	2114.96	810.305	1148.8
VIT_02s0025g04250	1.31677	0.620867	5.81732	1.45739	7.73669	10.8309	14.3672	12.9662
VIT_13s0067g03210	6.60094	8.85835	3.03497	2.62263	3.44236	2.08827	2.66355	1.79485
VIT_04s0008g05600	18.1149	23.3278	6.58052	6.61129	2.46497	2.72367	1.30786	2.06557
VIT_01s0150g00020	12.4517	17.0261	1.29435	2.5266	0.562769	0.512096	0.391903	0.471583
VIT_18s0041g02050	0.895856	1.26721	39.8106	19.5001	44.1333	56.0022	64.851	49.7622
VIT_17s0000g08010	34.4746	41.1794	29.6645	24.0243	26.6611	18.2742	25.6393	17.0219
VIT_14s0068g01640	92.2386	81.546	212.524	224.839	176.431	250.64	207.192	211.473
VIT_10s0116g01650	64.0763	82.2304	87.8926	110.799	116.344	109.993	245.515	279.394
VIT_04s0044g01230	10.4317	9.83729	11.4462	8.55244	7.33406	9.53384	52.046	23.9975
VIT_07s0031g03120	10.3793	5.78373	8.33719	9.05098	3.41168	2.32836	3.76174	1.66768
VIT_07s0031g02220	56.3533	55.7217	26.1616	25.4331	24.2332	27.4515	21.1232	23.2076
VIT_14s0066g02330	5.02063	7.954	3.96639	4.66771	2.26913	3.88185	1.72767	3.65081
VIT_18s0001g00870	5.22878	8.21803	4.52943	1.71472	0.525158	2.86723	1.70665	2.05364
VIT_14s0030g01700	14.4169	22.5484	1.46208	3.89184	0.317848	0.578458	0	0
VIT_13s0067g01930	24.5682	41.3718	12.9213	20.2861	8.19574	11.5475	6.99614	3.84004
VIT_05s0062g01370	12.6634	13.608	17.1433	20.8607	18.9004	17.1986	26.2003	28.7017
VIT_06s0004g03110	3.83207	6.32397	1.99172	5.30164	2.16494	2.364	0.201017	2.17698
VIT_04s0008g05350	5.66145	9.34295	18.8813	10.7916	134.335	124.179	892.325	828.123
VIT_11s0052g00860	34.218	23.6969	22.5089	26.8262	12.5655	11.8739	11.8916	10.5295
VIT_16s0050g02530	16.2166	12.8779	2.21805	3.14885	0	0.702037	0.716351	0
VIT_02s0154g00480	2.0589	1.45618	5.88561	2.65857	4.65272	6.77404	5.61613	3.11906
VIT_07s0031g00490	1.45604	6.31613	49.4933	42.9744	68.7032	52.4568	78.212	69.85
VIT_14s0006g00180	92.7593	121.526	87.6419	105.599	79.655	65.1255	27.3877	31.1158
VIT_06s0004g04700	404.103	261.452	130.678	153.57	65.915	105.59	19.1259	22.6309
VIT_05s0049g00100	3.72831	3.19623	17.2639	12.7546	33.3947	24.5333	12.5167	13.1789
VIT_08s0007g02130	9.08075	11.4661	5.0397	5.33757	2.36511	2.91173	2.77733	2.40935
VIT_02s0025g01660	32.401	38.557	13.8332	20.7767	16.736	12.0564	8.90288	8.3756
VIT_11s0037g00950	467.653	532.084	50.0151	62.3578	23.1101	23.6579	7.15267	10.0414
VIT_06s0004g03920	4.45768	5.33542	3.92087	2.40362	1.3948	0.282046	0.719491	1.38524
VIT_13s0019g04810	1.00736	5.69972	2.35608	0.743292	4.09759	1.65717	1.26822	1.27172
VIT_13s0064g00920	16.4358	24.2005	14.9868	8.72318	6.38577	8.18253	3.14614	7.06196
VIT_07s0095g00760	4.95942	4.49693	1.18969	1.12596	0.517263	0.156896	0.720426	0.770577
VIT_17s0000g04350	67.5879	52.1479	37.0449	38.5364	29.4363	45.4854	32.489	34.7506
VIT_13s0064g00170	41.8621	31.0414	11.5298	10.8242	7.43867	4.70879	6.45644	6.32371
VIT_08s0007g01250	2.12274	2.57371	7.72305	9.39774	5.20816	3.49205	0.254517	1.37819
VIT_11s0016g00810	31.3809	26.6507	22.4146	22.884	3.98118	5.13217	4.77474	5.74552
VIT_12s0059g02650	111.495	97.6312	69.6772	78.6768	57.5902	53.1325	37.8768	32.1725
VIT_13s0019g03190	91.3862	84.3372	121.79	116.419	153.563	163.828	142.421	151.656
VIT_00s0194g00030	92.9237	121.03	186.256	274.098	108.701	95.1364	60.2826	75.9616
VIT_05s0049g00480	2.40117	1.50956	37.2322	29.5289	6.14968	2.96256	0.335885	2.02088
VIT_11s0016g02040	8.20238	8.32996	19.0204	19.5534	13.1177	9.34163	6.08995	4.4606
VIT_08s0007g03280	7.11974	7.16163	5.67408	6.6543	5.14857	4.68498	5.17888	1.91748
VIT_12s0059g02240	12.3438	10.271	2.26437	8.03652	1.64087	0.298624	0.457068	0.549997
VIT_05s0077g01100	223.556	181.506	112.051	137.315	112.746	114.394	96.826	97.7978
VIT_18s0075g00580	0	0	2.06767	0.326153	7.192	2.18147	68.4479	61.8291
VIT_03s0038g02840	1.95595	4.61123	4.32057	7.57693	3.09406	6.83755	2.66766	2.22233
VIT_12s0059g01920	4.25979	5.94522	4.51661	3.52032	2.61836	0.700763	0.643546	1.11856
VIT_13s0067g01710	33.0891	31.2035	71.627	62.782	38.127	44.2648	41.9629	34.1527
VIT_17s0000g09190	465.214	288.163	182.373	109.238	80.9604	119.173	83.7954	89.1261
VIT_03s0038g02760	77.2537	85.9958	43.4679	59.7918	26.9075	25.6507	18.1431	15.509
VIT_14s0060g02630	4.10237	10.5005	4.26441	0.432427	2.11899	1.92819	1.47563	0.591882
VIT_19s0014g01360	0	0.55128	92.6719	59.0949	147.167	122.857	72.9844	76.3103
VIT_17s0000g07850	228.127	261.335	44.0879	44.1708	11.9088	10.076	7.75959	5.48562
VIT_14s0171g00320	1.26275	0.595398	12.47	12.3455	3.70966	3.37563	3.97437	3.82594
VIT_08s0040g02970	6.06224	6.71101	1.64392	0.777931	0.714758	0	0	0
VIT_08s0056g00300	1.02421	1.28779	33.0046	23.9313	37.3408	46.8961	36.2474	38.1002
VIT_06s0004g04580	12.3577	12.4201	19.9448	18.8364	8.23081	11.7695	4.91297	9.27833
VIT_12s0034g01770	4.701	6.96632	40.1406	44.5975	14.5692	35.353	12.964	10.5129
VIT_18s0089g00870	6.50629	10.7372	4.39613	2.64041	3.82277	5.08405	5.8703	4.10688
VIT_05s0020g03150	13.5898	25.2401	7.02023	11.6171	13.7822	8.45171	4.79886	10.9632
VIT_01s0011g01690	5.7481	7.82968	6.80503	9.8964	5.48451	3.94001	1.47412	2.25761
VIT_13s0064g01210	395.188	308.044	120.509	132.735	82.5942	105.69	97.0603	94.3005
VIT_00s0179g00340	14.9128	10.3944	1.34799	1.91367	8.79132	11.7329	1.90466	7.20314
VIT_00s0332g00110	25.8665	43.5902	6.72204	9.01279	20.5669	16.154	8.44271	20.9232
VIT_01s0011g04890	48.2905	34.4187	21.0131	36.8747	17.7649	18.9365	16.4949	15.3118
VIT_07s0005g03930	34.3374	40.9019	72.3267	103.012	48.1912	36.7911	16.1162	17.3395
VIT_08s0056g01240	1.03856	1.46906	7.28717	9.19577	1.40817	1.28137	0.653749	0.786667
VIT_19s0015g01160	5.50928	6.44938	7.10924	8.27036	8.41443	7.81304	7.494	11.7997
VIT_08s0058g01210	66.2384	53.6374	19.459	22.8437	7.1589	13.6208	2.71928	1.09072
VIT_01s0150g00460	104.921	108.797	29.7649	46.2654	22.6711	24.0681	7.36763	11.1875
VIT_01s0026g01290	9.05165	7.82452	2.3523	0.927622	0.681834	0	0.527575	0.253936
VIT_17s0000g00090	33.0958	27.6225	15.8175	13.7539	5.84568	5.00642	4.62958	4.22616
VIT_13s0019g02250	4.47786	5.10241	1.16368	2.75337	0.674607	0.153466	0.234893	0
VIT_16s0098g01650	24.585	21.2747	1.80396	2.34757	0.78434	1.18953	0.60689	0.584224
VIT_06s0004g00880	168.855	187.687	46.7463	65.5071	27.2745	27.6823	11.6883	8.79044
VIT_14s0066g01850	19.527	32.7773	13.5998	30.8336	6.35433	8.67326	0.491672	1.97212
VIT_05s0020g00920	2.77642	6.84761	3.88512	10.2431	3.86103	3.33771	1.43401	2.2648
Novel00057	42.7221	43.6853	24.6126	28.1049	19.5414	14.8182	14.0403	10.9167
VIT_11s0016g00600	2.94258	4.24396	8.18682	11.2393	2.19048	1.28137	1.59805	1.74815
VIT_17s0000g08240	7.96799	13.0957	0.236649	0.839898	0.205785	0.374511	0	0
VIT_17s0000g03550	7.60208	6.72082	1.72864	2.45407	0	0	0.598168	0
VIT_10s0003g03300	755.724	676.46	498.362	650.853	341.92	550.567	145.985	155.475
VIT_05s0049g00400	40.2678	33.1837	60.1479	75.2172	100.015	76.3886	70.6386	45.9809
VIT_09s0002g05590	0.713107	0.864606	25.6269	20.0698	51.8439	41.3102	149.757	184.423
VIT_08s0032g00150	33.6307	29.5119	4.36989	2.75721	1.68887	1.5368	2.15618	1.41522
VIT_10s0003g00240	6.50478	7.66763	2.53564	6.79949	0	1.78347	2.04731	0.821186
VIT_13s0064g00270	25.5891	18.7223	44.486	23.7644	63.4099	74.7564	267.723	232.148
VIT_05s0049g01660	181.482	152.713	91.5237	117.502	72.0748	55.424	50.6159	44.234
VIT_19s0090g00380	39.7966	37.1252	24.2428	24.3125	23.2084	32.734	30.5282	28.7397
VIT_00s0301g00030	70.0589	67.0241	58.0499	58.4366	47.4195	48.1607	58.9427	63.2358
VIT_08s0007g03320	3.81649	5.03861	3.57052	4.50568	1.37993	1.88351	1.28128	0.770891
VIT_01s0011g03580	38.0724	41.0847	45.2882	39.9662	47.8965	40.3554	54.0258	54.7036
VIT_10s0405g00060	3.37718	0	5.26587	7.4757	6.10543	0	8.50345	5.11616
VIT_15s0046g01360	10.4705	7.4054	21.3147	20.6022	46.5341	69.6165	130.355	100.019
VIT_04s0008g07370	45.5354	68.7049	6.88495	5.498	5.98699	8.17186	1.38975	0.418076
VIT_00s0179g00290	11.5013	15.1842	11.7716	16.9727	7.35736	7.4226	4.381	7.1481
VIT_13s0067g00210	10.5454	11.1498	16.2768	16.0336	8.37679	7.35968	7.91205	5.64786
VIT_19s0090g00930	42.4625	39.4122	17.5517	27.631	19.947	17.3259	13.7505	18.5722
VIT_01s0026g02470	70.0968	55.7378	66.7723	47.5769	70.2061	56.0498	86.6088	75.974
VIT_13s0019g03990	146.556	105.615	565.973	506.693	667.586	537.989	648.464	629.383
VIT_13s0064g00200	21.4678	22.0439	2.72748	7.74413	1.29368	3.53159	0.400399	0.963613
VIT_01s0010g01770	20.2568	24.0857	22.7964	24.6946	15.6038	15.213	16.2624	16.0998
VIT_08s0007g02240	140.976	90.0205	41.6872	47.7444	9.56294	4.24975	0.825981	0.621197
VIT_08s0007g00380	4.36854	6.44807	2.17183	1.82191	2.1461	2.18721	2.31151	2.30191
VIT_03s0017g01760	90.4217	145.798	30.3161	31.9499	15.4259	9.21829	5.34445	8.36038
VIT_14s0081g00240	1.54417	4.78458	6.0767	9.1151	2.19342	2.17737	1.48118	1.78232
VIT_14s0108g00840	13.6747	13.2985	10.5501	9.93244	1.9314	2.10899	7.08363	5.61062
VIT_08s0007g02150	1.75029	3.3011	10.9166	6.97397	9.49279	7.19837	8.22655	10.4294
VIT_17s0000g02230	21.0371	23.2392	19.0565	20.401	2.71657	4.20234	2.14401	1.66936
VIT_14s0108g01260	2.96765	2.28971	1.54244	1.39346	3.658	3.55053	4.98152	6.40304
VIT_04s0008g00190	7.84689	12.6231	11.3956	9.53635	8.34469	6.07466	6.68277	8.74074
VIT_00s0499g00030	39.0951	44.1865	26.4454	41.1491	10.6537	8.7486	6.03174	4.50001
VIT_01s0011g05000	2.75787	2.78648	5.0169	3.3431	4.27355	3.24063	5.45605	6.7643
VIT_14s0060g01170	322.732	256.911	202.595	231.947	188.485	327.513	227.777	250.806
VIT_18s0089g00510	6.39645	2.68087	4.43274	2.88426	16.7033	19.2914	19.0882	20.9952
VIT_01s0011g00290	4.94135	3.72782	3.08192	4.37525	2.67996	1.62577	1.03682	1.49715
VIT_14s0030g01650	12.4701	13.0661	5.76116	4.29389	2.50489	2.96314	2.67469	2.23895
VIT_08s0040g03190	24.5989	36.7287	73.5152	167.893	88.9421	72.503	41.2918	35.195
VIT_07s0104g00180	6.98035	13.1651	362.622	341.481	836.036	604.874	248.552	279.876
VIT_16s0098g01860	10.578	9.53188	13.195	10.0599	5.31206	10.0542	8.28628	10.5645
VIT_18s0001g04470	26.8458	36.9191	3.10069	3.30142	3.70739	3.06688	0.938824	2.07112
VIT_07s0031g02490	18.1533	18.3244	9.16938	9.24419	7.62681	4.41641	6.65239	3.87335
VIT_03s0063g00350	0.773996	4.37934	1.40799	0.856654	6.2967	4.45646	7.14579	8.20779
VIT_04s0008g01880	39.8474	37.3343	32.0682	39.2658	9.06286	6.97808	4.31537	2.98583
VIT_06s0004g06700	18.8306	30.3515	3.88711	4.92708	2.89726	1.86744	1.73738	1.68598
VIT_01s0010g02010	4.13138	0.973989	128.569	51.8227	886	782.011	1141.02	1034.25
VIT_08s0058g01430	7.84872	8.45882	4.27363	4.96396	4.05409	0	2.19582	1.50987
VIT_00s0322g00040	33.4932	29.6106	36.7202	38.2286	18.449	20.2315	16.6909	11.6278
VIT_04s0023g02920	15.5612	7.82635	11.3231	10.7165	15.4727	13.2262	27.2095	30.1222
VIT_14s0060g01100	43.6839	45.7717	110.64	123.303	130.683	111.216	156.259	159.842
VIT_17s0000g02750	484.378	507.529	892.606	1259.47	781.087	631.442	450.3	392.376
VIT_02s0012g00080	107.887	80.052	62.9299	71.8701	40.0482	57.5843	49.6749	44.0624
VIT_07s0104g00540	188.364	132.524	22.0005	43.7262	12.6265	19.8457	6.03957	7.695
VIT_08s0007g07050	95.3981	66.9228	67.7233	59.6604	51.5293	65.5496	49.066	45.5298
VIT_15s0048g00750	33.5738	35.0834	85.5206	110.027	88.8573	72.6464	34.779	35.1297
VIT_12s0057g00480	7.81416	6.82303	8.57408	10.6774	6.27859	6.18935	6.67991	7.59959
VIT_05s0020g02410	7.71072	9.30729	7.85498	6.14461	4.18194	5.58124	5.5656	4.5167
VIT_00s0203g00100	6.3067	6.54204	32.342	29.9374	26.6036	24.7269	39.611	30.7856
VIT_06s0061g00710	89.5302	80.6252	32.6991	18.1519	32.4443	21.5617	38.9254	20.976
VIT_01s0011g00640	58.7269	57.9307	57.0303	60.7223	24.7961	27.0125	14.7545	16.9739
VIT_05s0020g04950	5.627	5.46715	3.81089	6.03921	2.92852	2.38433	3.22007	4.99413
VIT_02s0025g04470	1.31125	1.23653	1.36305	3.38634	4.14846	0.539274	5.22756	3.97289
VIT_16s0039g02040	12.0913	15.6502	211.454	199.078	355.321	283.545	216.796	224.837
VIT_09s0002g06660	63.3618	49.8792	47.9666	58.1355	25.1509	23.566	19.191	17.9456
VIT_06s0004g02650	95.6243	75.4192	17.1693	24.3745	17.2874	14.3008	6.56655	8.77959
VIT_19s0014g01550	34.3019	33.2458	87.9866	105.693	44.4999	45.1954	25.191	19.567
VIT_19s0090g01290	30.7165	23.6137	15.4443	15.5203	10.2611	10.1611	11.0688	11.9705
VIT_08s0007g03130	189.808	162.403	156.882	221.351	191.659	237.613	186.117	187.021
VIT_06s0004g04220	4.26753	2.01217	1.10902	4.72328	11.5726	17.5509	4.47719	7.54246
VIT_04s0023g02360	2.20908	4.86078	4.59267	4.88999	0.998418	1.5142	0.309014	0.371841
VIT_05s0020g00040	20.9566	11.8574	11.9814	14.4322	15.786	20.685	12.0191	11.9935
VIT_13s0067g03560	18.8746	24.1148	12.8164	12.1298	10.1817	7.51207	4.59914	4.30439
VIT_13s0064g00670	174.212	189.372	28.9928	33.5609	9.30883	6.35299	5.4021	2.16681
VIT_00s0978g00010	3.35306	9.48596	4.06642	10.7211	3.03091	0	0.469039	2.25761
VIT_08s0007g08060	7.63776	4.98636	3.96972	6.06913	2.65537	1.44976	0.739661	1.78009
VIT_04s0023g00830	6.79966	16.1492	31.2835	21.5555	7.51224	7.25012	4.01602	4.45103
VIT_07s0104g00390	1.39999	2.64043	7.66827	5.64179	5.25664	4.96048	3.9318	4.56804
VIT_06s0061g00450	24.6955	43.5388	17.5232	15.3698	20.7699	9.5382	13.6978	12.0368
VIT_14s0068g01630	10.0461	8.61241	5.53793	6.06491	4.67806	3.25523	4.59914	4.9193
VIT_11s0016g02940	8.07966	8.38117	3.77946	4.76935	2.92136	1.32916	3.05158	1.224
VIT_10s0003g04090	1.81347	2.19873	45.6463	61.361	15.4556	13.2116	3.80512	6.27944
VIT_12s0035g01220	4.90847	7.15354	20.564	15.1456	33.8817	34.5013	43.1944	44.165
VIT_08s0056g01320	3.91657	6.85914	8.33641	12.5229	5.22613	7.67025	5.08732	8.38194
VIT_08s0007g01410	1.495	2.81961	8.54726	10.2956	1.80182	5.32863	5.01902	3.01973
VIT_13s0067g03450	0	0	4.7468	2.69552	16.5108	14.2729	19.9296	14.7579
VIT_08s0007g01580	11.8343	13.0199	15.3772	16.3727	9.80589	6.89501	6.4148	6.22502
VIT_02s0087g00170	8.2056	11.9294	3.19864	5.67619	2.93599	3.23408	1.00435	1.64018
VIT_03s0063g01530	1.38474	1.30583	8.27679	14.56	4.69389	3.70175	0.726388	0.34963
VIT_16s0100g00880	7.32909	3.80129	689.292	412.35	898.011	1129.73	1070.49	1159.89
VIT_19s0014g03820	2.15334	2.84289	6.26751	13.9821	8.17512	6.02206	5.06046	3.69709
VIT_11s0037g00470	74.2179	52.4915	56.4156	44.4947	42.7682	51.8897	30.3671	31.3879
VIT_18s0001g10040	216.837	367.901	80.0296	122.976	44.0488	28.6981	5.32423	14.1239
VIT_03s0038g03610	80.2481	58.178	78.1139	83.5131	48.2191	54.179	35.4282	38.8835
VIT_17s0000g06800	30.9348	34.5532	13.4247	11.9669	8.14449	4.94076	7.94036	6.36984
VIT_00s0615g00020	32.147	46.6386	67.0478	54.7386	280.153	209.841	417.342	385.022
VIT_19s0014g02190	15.4371	18.9688	2.06664	1.38066	1.26854	1.15432	1.57048	1.77167
VIT_16s0013g02000	5.72791	5.64703	3.24772	2.30532	0.941382	2.14154	2.40373	2.62949
VIT_15s0046g00730	4.37974	5.25657	1.03471	1.46893	0	0.327498	0.167088	0
VIT_04s0023g03370	147.341	158.411	63.0773	97.6885	51.4727	38.0559	17.3249	33.7871
VIT_17s0053g00680	38.1577	46.3838	30.9676	30.6807	15.8135	11.47	9.89504	10.7546
VIT_12s0142g00070	5.06743	5.5027	3.11267	2.94593	1.80447	2.27353	2.191	1.78349
VIT_04s0079g00530	120.357	156.768	109.151	125.528	134.636	105.965	171.52	163.439
VIT_02s0025g03270	41.9618	72.5935	36.5586	32.2985	25.6507	16.885	7.72784	11.1283
VIT_03s0063g00550	1.76643	0.832884	34.1993	19.8766	57.4818	79.5488	65.0478	59.318
VIT_06s0009g02300	8.81128	15.7588	4.73758	6.9499	4.11969	1.99933	3.18765	3.22202
VIT_06s0061g00280	1.39607	1.48108	6.25836	4.37796	3.3126	2.72725	8.64148	7.66664
VIT_06s0004g00730	13.4961	6.64017	4.26974	9.09232	0.53041	0.482651	0.984983	0
Novel00208	0	0	5.95086	9.098	1.59222	2.89771	0	0
VIT_19s0027g00870	0	0	2.92548	0.415317	3.05272	5.55569	10.1569	10.2323
VIT_19s0015g00990	0	0	10.9247	0	6.33325	0	0	1.76902
VIT_17s0000g07160	19.835	22.6304	19.473	20.4175	11.9529	15.3079	10.0708	16.3226
VIT_13s0067g01270	70.6436	68.0599	177.704	109.441	142.364	185.891	248.331	274.112
VIT_13s0156g00240	2.94005	3.2346	18.8465	7.95431	9.74448	15.3158	3.49576	2.22697
VIT_14s0066g02630	11.9658	11.284	9.24912	6.79165	4.16008	3.0284	1.41631	1.70427
VIT_14s0068g01110	4.10493	11.1983	4.49567	3.46158	1.59024	1.44705	0.861321	0.666284
VIT_06s0004g00870	107.214	101.8	52.4013	72.577	47.1228	52.5884	37.4593	38.1215
VIT_07s0031g00540	36.9293	30.8066	26.9454	31.9649	15.4068	26.2866	12.8152	9.32416
VIT_14s0030g02110	4.36243	3.37922	5.10159	1.60944	5.35163	4.229	4.64213	7.63151
VIT_08s0040g00040	688.934	548.89	382.429	397.329	309.886	311.737	271.172	285.621
VIT_02s0012g00470	28.3659	28.8475	12.7196	18.4678	5.53034	5.03238	1.40045	0.561727
VIT_19s0140g00140	47.8504	38.1217	77.3978	94.3549	38.4058	29.1796	10.3865	9.99855
VIT_15s0046g01430	9.23802	13.5514	45.7028	16.6623	55.6698	52.3458	35.7523	39.393
VIT_18s0001g12630	6.91466	7.96965	3.89338	8.50345	1.90982	2.21182	0.564229	0.969922
VIT_02s0012g01840	15.3331	17.0546	10.0128	8.41277	6.3969	5.82091	4.4547	4.56627
VIT_14s0060g02440	6.18511	6.83828	7.53794	12.1176	14.2664	10.5258	13.7835	13.3549
VIT_05s0049g00180	110.817	124.237	159.938	196.173	144.452	138.487	72.6512	67.4881
VIT_01s0011g00120	24.9945	40.5113	0.608948	2.88165	0.353018	0.321232	0	0
VIT_12s0059g02120	54.2586	60.9401	4.11923	4.04853	2.75537	4.01164	1.2792	0.615711
VIT_12s0028g01580	5.06246	7.37797	4.54482	4.07499	5.4081	1.13565	2.70387	1.39441
VIT_09s0054g01000	10.6236	11.2704	16.9099	25.9658	15.6047	15.2919	8.08048	7.04106
VIT_17s0000g00200	13.8747	13.0841	422.267	495.957	294.382	268.509	140.388	131.953
VIT_12s0059g01720	93.8857	64.2126	670.289	676.761	815.082	1211.82	532.973	650.191
VIT_16s0100g00640	38.3435	35.8074	17.9942	21.6999	19.5171	15.3101	15.466	12.031
VIT_13s0019g03260	517.105	557.498	932.1	1165.76	829.428	983.401	598.377	587.807
VIT_10s0116g00030	5.42197	4.30568	9.9374	13.2654	2.83745	3.05141	2.87411	2.59385
VIT_16s0100g01020	7.01803	1.83836	580.58	421.748	729.886	887.372	924.935	938.154
VIT_10s0003g03050	8.63979	10.8633	8.23263	5.31248	5.20648	8.29093	4.83427	2.18143
VIT_07s0005g01080	5.40816	7.64997	3.37307	1.59619	0.488857	1.33452	0.453909	0.546196
VIT_03s0063g02110	626.596	516.05	310.576	305.421	249.908	301.217	325.861	320.343
VIT_04s0008g02800	0	0	3.21456	0	6.70874	10.6832	5.96959	11.5557
VIT_13s0019g04860	16.3608	11.0768	6.32312	4.95262	3.79203	8.28141	8.80235	7.83808
VIT_10s0116g01660	14.096	11.1288	7.83752	11.3684	2.96318	6.47129	5.22756	2.48305
VIT_02s0025g00380	32.0065	31.7304	35.4035	43.5995	28.9314	22.9512	20.664	19.8922
VIT_09s0070g00520	0	1.58666	6.1215	6.20742	4.56266	4.15183	2.82432	1.69928
VIT_08s0056g01600	1496.76	1376.71	829.678	755.313	243.266	486.188	347.065	228.361
VIT_02s0012g00400	3.88314	1.62749	26.6859	20.0566	12.0902	15.2603	15.3904	14.3798
VIT_00s0875g00010	5.9927	5.0233	3.46078	1.47393	1.20377	2.19075	0.279428	1.00872
VIT_13s0067g03000	11.7424	16.2324	5.47892	4.23368	3.98033	3.9512	2.01588	2.49312
VIT_18s0072g00810	130.494	88.3704	144.297	158.324	160.706	211.79	158.773	165.404
VIT_13s0019g02020	17.3019	15.4572	4.02304	4.36747	2.88098	3.74511	1.33751	2.75906
VIT_14s0108g01320	13.4792	16.5797	6.09202	11.6755	3.17848	6.26663	0.983753	2.36753
VIT_16s0100g00300	86.2146	95.0654	14.2898	11.2703	4.90907	2.51271	2.27906	2.39963
VIT_00s0218g00170	66.4714	59.9582	56.8655	94.4379	30.6024	19.6966	9.87581	11.2583
VIT_15s0048g02640	0	1.2666	6.63193	2.47764	12.141	13.8097	107.658	92.9205
VIT_16s0050g00930	39.3697	30.6807	29.1305	33.891	16.8051	13.9426	13.5385	9.94031
VIT_09s0002g02110	4.90381	7.14675	2.54875	3.61834	0.805941	1.46674	0	0.675353
VIT_01s0011g03730	14.2994	8.86127	6.58272	3.91894	2.21581	1.68025	2.91466	2.2694
VIT_16s0039g01320	0	0.949953	185.869	192.513	218.538	155.774	93.0026	131.242
VIT_04s0008g06150	378.075	344.589	23.0352	34.0367	40.8794	26.7829	6.07311	6.39438
VIT_00s0160g00360	2.7452	0	2.37802	8.10232	0.82715	3.01069	5.37612	5.08292
VIT_11s0052g01040	20.9456	22.0758	33.2998	20.9097	18.9333	14.1882	10.341	8.71046
VIT_04s0023g00940	4.82393	6.53924	3.13404	3.11447	2.18023	3.47186	2.65699	2.28371
VIT_12s0059g00960	8.69678	8.94676	2.15734	3.93773	1.25065	1.30062	0.829459	1.39734
VIT_19s0014g04730	326.459	225.665	86.428	83.2087	32.4811	40.2471	23.4214	19.6897
VIT_13s0067g03720	2.1156	2.43839	3.17657	5.72376	4.03717	3.48031	4.24179	4.6294
VIT_03s0038g01310	5.6354	2.1257	0.878699	0.83163	3.05638	5.09883	6.62173	1.99201
VIT_18s0157g00200	9.32639	8.06202	6.26121	6.30814	3.51265	4.79454	3.58768	6.27944
VIT_18s0001g07100	5.24119	4.94252	4.97446	4.03542	1.64787	2.43668	1.6257	2.0713
VIT_01s0011g02030	28.2233	28.7877	10.927	14.6625	7.28907	6.39586	1.57114	2.61772
VIT_10s0116g00770	29.7861	31.4594	32.8204	37.8022	15.0776	20.58	22.4996	24.0659
VIT_15s0021g01640	2.98287	1.05483	3.48827	1.92583	5.7296	3.37357	4.53765	4.33052
VIT_12s0035g02270	33.3294	20.8059	97.3501	51.2633	181.188	189.971	367.398	302
VIT_08s0040g01640	21.6213	26.2748	20.39	19.7364	8.66386	11.0006	6.64138	7.654
VIT_10s0003g01010	4.52179	5.05376	2.52429	2.84217	1.36245	1.37753	0.421684	0.507418
VIT_19s0014g01250	112.831	111.584	53.6028	47.7099	59.3241	47.3343	57.6608	52.0789
VIT_15s0046g01860	1.48319	5.94433	6.74525	6.83993	4.35724	3.35492	2.17848	1.49794
VIT_11s0037g00990	4.92407	7.9971	6.11385	6.05549	4.45099	2.70014	5.96959	6.90702
VIT_08s0007g07240	12.3156	16.8006	32.0674	35.7314	15.4556	17.3095	14.3006	14.1287
VIT_01s0137g00180	34.7725	47.8426	21.1839	21.2409	6.95619	6.79872	6.4589	5.1814
VIT_08s0007g07900	136.734	179.967	102.991	139.197	82.6183	81.795	40.8108	48.739
VIT_11s0065g01010	16.9381	15.9729	10.8158	10.177	6.34304	9.35447	5.48341	6.2317
Novel00045	15.1276	8.47017	11.3024	12.9062	7.69174	13.9983	12.6967	12.1747
VIT_11s0016g00260	11.3422	10.041	5.7748	2.90353	2.30158	4.37908	4.27409	3.15598
VIT_00s0264g00130	1.79973	5.0915	4.83294	7.52506	3.52477	2.71395	0.755258	1.9691
VIT_17s0000g06210	20.4429	17.1359	0	0	0	0	0.317736	0
VIT_12s0059g02370	223.537	192.354	220.022	210.298	189.432	240.176	249.177	235.991
VIT_18s0072g01010	5.68854	6.99702	3.34226	2.55492	1.56496	2.8481	5.08579	2.37299
VIT_18s0001g12470	2.73264	6.81043	3.85507	4.03263	1.94079	1.28439	1.39249	1.87274
VIT_07s0031g00570	0	0	13.893	2.88091	66.2418	35.0794	262.158	232.651
VIT_10s0003g01730	251.759	244.779	101.599	98.6458	73.5031	64.4021	65.1191	65.1795
VIT_09s0002g01640	17.9563	16.933	22.1653	22.9496	9.56476	13.9784	13.8597	16.6776
VIT_14s0060g02290	6.73016	4.75998	5.90287	4.65556	1.52089	3.80585	3.5304	5.31024
VIT_08s0007g05810	1.7516	0.825892	3.64157	4.52354	6.33325	4.92256	3.49154	9.87704
VIT_18s0001g09250	21.5762	26.3957	17.5791	30.98	4.21692	4.31688	0.978865	0.883412
VIT_17s0000g02800	13.749	6.17403	26.2021	31.4007	23.0806	19.3868	15.9356	21.1592
VIT_04s0008g01340	5.64217	5.67536	4.10552	7.49367	2.38004	2.47513	3.31485	0.949715
VIT_00s0370g00070	41.2077	50.0767	32.6786	32.5999	18.8163	9.43462	4.81349	4.71953
VIT_08s0007g06350	17.6036	13.8337	9.4036	11.185	4.86209	6.83755	7.38737	7.03739
VIT_04s0008g04060	62.5356	114.84	18.1759	8.49997	14.1319	17.9355	11.5677	14.5429
VIT_02s0025g04610	116.955	154.634	182.571	229.829	190.003	178.515	143.531	152.012
VIT_04s0044g01500	60.5098	55.2597	11.2558	36.1883	4.606	5.23908	1.87107	0.964921
VIT_17s0000g09640	27.9186	39.375	18.4915	21.8763	11.3898	14.0223	12.9603	11.6029
VIT_17s0000g09740	15.4184	11.1996	9.63812	7.37947	2.82508	4.28452	2.798	3.36687
VIT_00s0455g00040	7.16397	10.1336	3.5275	4.7296	0.170413	0.155068	0.15823	0.761603
VIT_00s0215g00050	12.627	17.8612	19.4957	14.7976	12.421	10.9971	11.2213	7.87662
VIT_11s0016g02250	10.3496	2.09139	5.76343	4.90924	2.0047	4.86451	0	0.373305
VIT_10s0003g04070	9.93642	5.82471	8.37478	8.12433	6.06876	6.40589	8.67776	8.95036
VIT_02s0025g03230	5.54518	7.93394	3.37902	5.78466	0.691369	0.786396	0.481458	0.482788
VIT_01s0137g00210	217.482	265.046	37.0611	38.145	4.83411	3.91008	1.9949	0.600124
VIT_02s0025g03690	6.63365	11.5913	26.6701	33.8312	12.8744	11.3942	4.99451	6.40406
VIT_08s0040g02210	14.7364	22.9596	3.3301	3.30931	0.965259	1.22968	0.268876	0.754933
VIT_15s0045g00370	4.15423	20.2404	29.5086	28.6091	20.0273	24.4885	14.2372	27.2711
VIT_18s0001g00400	0	0.203624	2.69349	0.955954	8.97842	7.99237	107.107	71.6381
VIT_08s0040g01850	16.5381	13.7962	12.8935	15.0189	9.77449	13.6032	17.3506	11.8846
VIT_14s0060g02240	97.5572	85.5679	43.8901	49.1503	29.3948	29.768	21.7907	18.5401
VIT_10s0003g04370	19.902	15.0959	19.1141	21.7082	11.7326	15.6583	12.5279	9.39456
VIT_09s0002g06360	68.8706	44.0439	224.648	201.516	233.988	361.378	169.424	173.889
VIT_10s0003g01680	15.9434	19.0877	10.8086	7.67219	11.7799	9.46486	10.2978	11.8314
VIT_09s0002g04330	135.282	116.729	48.8674	62.8863	22.6227	17.8038	12.4897	14.0043
VIT_18s0001g09680	17.5006	7.76628	154.631	139.765	85.61	57.5794	34.5608	22.8731
VIT_04s0008g05510	71.2236	63.1726	8.41329	3.67506	7.20344	4.91612	15.1536	11.0665
VIT_18s0086g00040	9.20448	34.7198	14.3521	13.5833	0	22.713	0	18.5921
VIT_08s0007g05720	743.185	537.971	366.217	399.923	446.748	501.73	474.179	466.676
VIT_00s0332g00090	2.44621	6.68977	3.81426	3.60994	3.53791	8.04837	2.87436	6.794
VIT_10s0116g01820	8.88108	4.78571	4.39613	1.87229	1.91139	1.73928	1.59727	1.06779
VIT_01s0026g02650	76.335	78.5654	70.2282	103.912	43.1973	32.5246	20.4983	17.2982
VIT_05s0049g02360	4.3954	3.81333	8.77251	10.6377	8.10514	9.9784	9.73915	13.4949
VIT_17s0000g04960	10.1953	12.1224	12.0956	17.9892	8.41443	7.47448	7.71988	5.59606
VIT_18s0001g08290	30.1187	15.7545	112.025	48.6139	97.84	76.0628	52.1374	47.4098
VIT_07s0005g04240	86.3413	77.4687	227.429	290.707	178.066	261.321	136.139	121.064
VIT_09s0002g02570	8.18771	1.28685	24.1148	6.04141	30.8378	51.6324	111.67	136.441
VIT_05s0049g00750	23.8548	16.0682	43.3949	30.1741	11.5516	14.0153	3.57525	4.30216
Novel00171	10.7974	36.8494	4.54299	11.3814	8.83048	10.5729	0.215768	2.85601
VIT_03s0038g00280	838.873	1017.76	420.34	441.601	412.149	322.545	250.412	256.027
VIT_08s0007g05600	11.1295	13.494	26.0306	24.9295	20.8391	15.6933	16.0133	14.0503
VIT_15s0048g01660	10.7196	12.2147	21.3574	24.0583	12.5159	20.5735	12.7457	13.3072
VIT_01s0011g05680	129.018	83.2946	202.203	156.71	176.728	360.815	144.936	206.979
VIT_10s0003g00480	0.28817	0.543497	7.63858	6.80415	15.629	19.4364	18.6234	17.4622
VIT_17s0000g05120	14.034	15.5359	8.9856	7.95399	2.20621	2.84404	2.13384	2.46498
VIT_09s0002g04560	13.4239	12.6589	43.3423	21.6109	35.6671	23.7561	22.0213	24.4444
VIT_06s0004g05120	5.01639	5.47746	14.683	20.4552	26.4907	37.1353	24.3753	25.7314
VIT_01s0011g00080	9.26504	17.4741	0.321033	1.82302	0.558326	0	0.259206	0
VIT_15s0021g02720	15.2144	14.6463	7.08398	3.74206	4.0112	1.30358	0.798095	1.12042
VIT_17s0000g06400	16.8901	13.7307	1.51356	3.00821	2.89554	5.03011	4.15501	3.38221
VIT_08s0007g02690	10.4608	10.4812	1134.97	1205.56	876.432	1058.34	702.109	862.026
VIT_10s0003g00380	34.4144	33.5473	17.4849	13.1245	2.79623	3.18056	0.649082	0.585788
VIT_04s0023g02230	12.0366	10.6184	331.57	265.582	7.01948	16.9267	0.814708	1.56856
VIT_01s0011g04310	494.052	412.717	182.886	246.74	110.569	118.907	51.3324	38.5054
VIT_10s0003g03860	28.1252	36.4446	20.2971	22.6935	16.0952	14.8124	13.1614	18.6983
VIT_11s0052g00960	55.4186	43.8067	17.7906	19.243	11.7869	10.0552	18.4684	15.6386
VIT_04s0044g00070	8.59262	13.8603	7.87429	10.6782	5.51871	3.34787	3.60591	2.85464
VIT_17s0000g05800	29.0511	31.5267	8.62817	10.5477	2.08412	3.98258	2.41892	3.37643
VIT_00s1466g00010	0	0	3.16864	0	1.83692	0	6.39599	5.64402
VIT_05s0020g01780	8.50892	14.8049	7.16322	14.237	7.69141	8.4775	6.48776	14.3428
VIT_01s0244g00100	10.9533	23.6095	6.18096	5.08015	2.26308	2.83155	1.57597	1.73836
VIT_02s0025g03430	14.0091	13.2108	57.3557	70.1815	30.4361	26.0783	13.7176	11.5422
VIT_00s0259g00180	7.97231	8.40248	1.46245	1.03808	0.423904	0	0	0
VIT_02s0025g02470	18.0219	20.2321	9.3669	6.33225	4.26655	5.29416	5.4021	3.90026
VIT_19s0085g00880	107.271	127.79	60.0712	60.9394	33.4657	31.2332	20.9147	19.6542
VIT_11s0037g00860	22.9149	21.9178	28.4139	29.9514	11.5403	10.2319	9.34154	9.58775
VIT_15s0048g01250	36.4986	45.0091	18.3865	12.844	4.56812	10.1611	8.01182	6.80523
VIT_07s0104g01260	12.6252	10.4626	31.8155	8.75109	35.2742	33.3568	98.7391	67.8111
VIT_12s0028g01220	12.1083	16.2491	20.8162	20.2739	10.945	7.27807	10.9443	7.52536
VIT_02s0025g04340	769.301	1275.5	629.981	557.272	1594.4	1082.25	1332.42	1128.49
VIT_14s0060g01180	79.2893	83.2677	31.064	30.1387	10.3163	15.5634	10.209	8.9481
VIT_03s0038g01790	5.70486	8.83819	3.81227	3.60806	0.73668	2.01104	0.85502	1.23463
VIT_08s0007g01780	11.869	14.7613	9.92392	11.4231	5.90856	5.37654	7.14645	7.47021
VIT_08s0056g00980	9.05121	6.98353	3.20752	3.03571	2.60324	3.38405	3.45305	2.90858
VIT_18s0072g00240	5.74475	6.44927	5.82949	7.06474	4.45099	5.17527	8.15079	6.4926
VIT_16s0100g00310	9.78947	10.5504	4.6035	5.15949	4.21378	2.68406	2.93441	2.58941
VIT_00s0404g00040	1.67141	4.50334	23.9518	21.4942	39.2816	37.3158	49.2992	56.1876
VIT_07s0031g01250	32.4955	18.2206	8.67301	6.80435	2.38163	2.88958	3.31706	3.54797
VIT_17s0000g01860	34.3675	25.4116	35.319	37.7496	33.8897	30.1958	41.3004	31.7511
VIT_06s0009g02540	64.9978	74.0634	54.4275	54.6205	42.4328	66.086	48.8703	45.1305
VIT_05s0077g00690	91.2062	141.647	27.3178	32.8884	13.0419	8.47685	4.6492	3.3827
VIT_01s0011g06600	19.2236	17.5434	706.01	577.9	316.985	267.02	308.376	293.101
VIT_05s0049g01860	5.06577	4.51171	4.68077	4.77614	1.78075	3.00933	1.77155	1.13693
VIT_13s0074g00140	44.4645	27.4955	80.697	77.4501	40.8514	68.3505	54.1435	51.9005
VIT_11s0016g03080	2.51598	5.7442	135.173	127.899	123.288	124.604	58.4043	84.8561
VIT_10s0116g00500	40.6161	30.1993	14.2088	17.2899	2.82414	6.42463	1.63891	0.788848
VIT_13s0019g04240	4.87778	6.1331	8.45075	9.08353	3.56931	3.63003	4.19142	4.69171
VIT_15s0021g00090	2.86396	2.20971	5.41287	6.14751	2.5888	2.3557	1.85743	1.18327
VIT_08s0040g02040	73.6358	177.397	41.2622	72.1612	71.2413	31.2303	3.13842	7.26253
VIT_04s0008g01590	48.5164	24.7306	8.51904	13.5454	10.0748	4.85347	5.5027	3.64181
VIT_14s0060g01960	23.5843	37.3828	21.2558	17.402	21.0917	13.8269	7.05439	8.23526
VIT_02s0025g04870	2.26777	4.27708	19.4481	12.5498	27.6735	17.7205	11.4201	22.9033
VIT_16s0050g02430	14.0917	19.1024	3.66207	3.24929	2.18931	1.81107	1.6632	0.889489
VIT_11s0065g00310	14.6172	18.8686	9.9014	10.8739	4.11548	4.04057	1.45812	3.14613
VIT_07s0104g00150	214.446	218.256	156.314	151.478	157.202	189.296	61.4585	52.8243
VIT_05s0094g01520	337.455	296.623	137.897	135.22	71.3909	99.5533	66.0003	70.4413
VIT_07s0005g04790	5.42087	7.80247	1.53232	3.43848	0.945625	2.89434	1.9556	2.68937
[truncated: 11,356 more rows]

## Sheet: Table S4
Table S4. FPKM values for DEGs of grapevine after Lasiodiplodia theobromae infection
geneID	0hpi	4hpi	8hpi	12hpi
Novel00001	1.2745	1.17075	1.88945	10.7534
Novel00003	0	58.7197	23.6907	5.21551
Novel00004	0	4.36764	9.51709	1.75174
Novel00006	3.35324	21.0627	20.7059	14.887
Novel00008	2.1074	2.0625	2.68619	8.2377
Novel00011	0	3.10575	12.7755	9.06884
Novel00012	0	0	9.2842	3.04683
Novel00014	8.02771	217.063	108.378	34.671
Novel00015	3.21398	5.43205	12.7904	7.72671
Novel00016	10.9699	0.350581	2.07006	3.35569
Novel00019	2.49041	6.19296	4.43427	7.28533
Novel00029	5.87223	13.5556	16.3802	6.96231
Novel00035	0.399696	27.6172	18.4157	7.2453
Novel00037	1.52327	3.67567	8.63383	7.86307
Novel00039	1.63374	166.019	287.009	174.127
Novel00042	86.898	235.924	578.061	296.496
Novel00043	1.74509	16.8293	28.2097	16.1697
Novel00046	6.75614	50.2265	45.6405	25.5046
Novel00047	0	4.04067	3.75224	0.894414
Novel00048	29.1569	280.41	599.723	347.493
Novel00050	8.81144	2.95672	0	0
Novel00054	0.376748	11.4342	69.4712	130.592
Novel00055	0	18.1429	112.669	146.781
Novel00058	34.2101	280.939	448.284	256.778
Novel00059	33.3239	11.7101	1.65051	2.32014
Novel00062	0	15.6474	13.5268	6.65736
Novel00067	1.72747	9.77207	3.83735	0.559649
Novel00069	8.10897	174.392	545.857	523.541
Novel00071	0	0	2.05084	7.76966
Novel00072	306.867	90.8394	93.5305	34.9054
Novel00074	7.48024	45.1955	12.4519	2.23021
Novel00075	69.3463	411.273	390.042	521.125
Novel00079	0	7.61811	4.06203	2.05182
Novel00081	4.8192	23.4189	9.07326	5.42733
Novel00082	7.42454	2.19843	2.28164	0.342046
Novel00085	36.7974	257.658	246.107	159.894
Novel00086	0.150366	5.62001	33.8229	41.6297
Novel00087	0	4.0833	27.8123	198.768
Novel00088	0	3.29043	11.2709	24.6923
Novel00089	67.6901	3.66306	1.45009	0.916456
Novel00090	3.05885	18.5076	27.645	13.691
Novel00094	0	3.15788	10.5179	9.26147
Novel00096	0.190052	6.86077	7.64113	6.05315
Novel00098	1.22255	1.46798	3.74236	4.17793
Novel00106	179.892	334.537	358.264	347.781
Novel00109	7.57554	32.3579	18.0693	7.04979
Novel00114	0.253248	86.3552	406.009	691.097
Novel00117	0	4.21482	17.0455	30.2826
Novel00128	10.2947	123.529	515.204	1192.94
Novel00132	1.79204	18.3237	14.8061	5.73702
Novel00133	0	0.492529	20.3668	75.1966
Novel00137	0.55488	26.1156	176.684	541.276
Novel00138	0	2.26812	12.8786	9.23759
Novel00142	14.6507	32.7136	62.8008	62.3117
Novel00144	35.2211	140.754	112.167	57.0211
Novel00147	0.174146	53.4953	123.236	121.027
Novel00148	0.118363	18.4278	5.46926	3.35065
Novel00150	7.36133	94.4933	80.3749	40.4963
Novel00153	65.8999	5.66731	0.623422	0.182345
Novel00154	0.988894	24.009	71.1525	88.796
Novel00161	1.3074	69.3984	214.633	329.588
Novel00162	7.28007	1.22143	0	0.163482
Novel00169	7.98424	1.58084	0	0
Novel00178	2.42909	40.5213	89.4357	27.8016
Novel00181	0	0.241629	0.597513	8.32107
Novel00189	0	0	1.64032	8.06092
Novel00192	7.25724	2.24089	0.527979	0.51441
Novel00200	0.782381	21.7772	23.4789	24.6681
Novel00208	0	7.52443	2.24497	0
VIT_00s0125g00140	0	1.21042	2.67274	5.31356
VIT_00s0125g00150	0	0.395404	5.02301	5.1816
VIT_00s0125g00160	0.657463	6.38278	16.1644	22.1651
VIT_00s0125g00280	392.713	39.8813	9.80628	2.82871
VIT_00s0153g00070	0	0.401732	0.444812	13.2235
VIT_00s0160g00360	1.3726	5.24017	1.91892	5.22952
VIT_00s0174g00130	12.133	3.77069	2.75651	1.2377
VIT_00s0174g00270	0	0.271305	1.82713	10.9524
VIT_00s0174g00330	10.62	12.9153	2.62972	0.150987
VIT_00s0179g00100	14.0859	3.59817	1.47014	0.644197
VIT_00s0179g00260	6.76289	36.7864	44.2279	23.1946
VIT_00s0179g00280	0	22.8555	39.6265	20.031
VIT_00s0179g00300	50.3735	24.1495	10.5251	4.81634
VIT_00s0179g00320	15.1115	7.39653	1.49708	0.549037
VIT_00s0179g00340	12.6536	1.63083	10.2621	4.5539
VIT_00s0179g00350	5.43703	96.3867	67.3361	46.9182
VIT_00s0179g00360	11.2313	2.2367	0.385493	0.406599
VIT_00s0181g00020	10.4923	3.7099	0.613252	0.339626
VIT_00s0181g00030	11.7156	1.18213	0	0.286317
VIT_00s0181g00040	9.27171	1.20175	0.231292	0.0676509
VIT_00s0186g00090	39.922	9.07143	2.74078	1.63243
VIT_00s0187g00010	1.68715	4.67565	6.20092	5.01237
VIT_00s0187g00020	2.29442	42.0718	17.2689	5.03188
VIT_00s0187g00130	72.6734	11.4959	22.3546	30.2943
VIT_00s0187g00190	15.6392	6.12499	2.43943	1.0848
VIT_00s0187g00240	10.8261	3.07411	1.39482	0.199659
VIT_00s0187g00260	0.190481	15.1263	29.5417	27.3685
VIT_00s0187g00290	9.75818	9.52811	15.1898	19.5069
VIT_00s0187g00310	13.1455	24.7025	48.5609	36.2654
VIT_00s0187g00360	232.895	82.3404	41.8398	18.2542
VIT_00s0187g00380	15.9331	4.13937	2.73989	1.80895
VIT_00s0194g00020	19.931	7.09924	4.06591	1.89839
VIT_00s0194g00110	15.038	46.0078	86.0633	78.9237
VIT_00s0194g00200	4.61993	1.88158	0.186262	0.333391
VIT_00s0194g00260	7.35852	1.11786	1.56776	0.639537
VIT_00s0199g00240	1.89945	3.15393	4.47918	4.1309
VIT_00s0199g00250	4.25508	9.92016	12.3476	12.883
VIT_00s0199g00270	4.8387	11.084	14.6335	11.8667
VIT_00s0199g00310	1164.69	453.132	203.519	87.1924
VIT_00s0203g00020	1.82057	16.4492	2.92623	13.0256
VIT_00s0203g00050	27.1756	32.6344	23.5996	53.2696
VIT_00s0203g00070	4.9458	5.34747	1.09476	0.198557
VIT_00s0203g00100	6.42437	31.1397	25.6653	35.1983
VIT_00s0203g00140	64.0544	17.2163	4.71648	1.76009
VIT_00s0203g00150	61.0729	14.217	4.76719	1.80185
VIT_00s0203g00180	79.7043	11.503	10.1708	7.43288
VIT_00s0203g00210	6.55742	1.97225	0.214989	0.548431
VIT_00s0204g00040	24.6272	6.23259	2.7542	1.21959
VIT_00s0204g00070	17.0883	2.586	0.472525	1.18607
VIT_00s0204g00210	0	8.67722	10.0478	4.73187
VIT_00s0207g00010	7.2914	2.05626	0.136002	0.202257
VIT_00s0207g00110	8.34383	3.55356	1.29187	0.569613
VIT_00s0207g00130	5.81046	2.29293	0.608445	0
VIT_00s0207g00140	0.836287	5.13548	10.5319	13.1285
VIT_00s0207g00180	5.73137	53.7555	90.9089	57.8151
VIT_00s0207g00210	458.731	56.9267	8.79195	3.62681
VIT_00s0207g00220	80.2548	28.1946	15.3656	8.43466
VIT_00s0207g00230	7.62545	2.85592	0.851467	0.632456
VIT_00s0207g00250	19.0585	8.81315	3.08925	0.169532
VIT_00s0207g00270	41.2906	15.8811	8.30783	4.43978
VIT_00s0207g00280	8.51958	45.7178	39.239	56.5258
VIT_00s0211g00120	4.48974	0.533854	0	0
VIT_00s0214g00150	8.68704	21.3928	23.7526	20.3309
VIT_00s0215g00020	1.71657	6.47339	2.12775	1.53377
VIT_00s0216g00060	85.0393	1.55043	3.85572	15.3966
VIT_00s0216g00070	4.20245	0.767753	0.107915	0.12131
VIT_00s0218g00010	101.405	112.306	392.548	877.387
VIT_00s0218g00150	32.0877	24.1553	5.97949	2.0234
VIT_00s0218g00190	17.7573	18.2177	6.70632	1.02757
VIT_00s0218g00220	3.00721	4.58877	0.369195	0
VIT_00s0220g00070	21.4553	8.59455	3.84118	1.51551
VIT_00s0225g00010	40.0453	125.546	175.169	171.62
VIT_00s0225g00050	4.35013	18.8436	44.4805	56.4842
VIT_00s0225g00090	15.7856	20.617	21.0066	33.9653
VIT_00s0225g00100	3.99971	9.70611	9.89838	11.1275
VIT_00s0225g00140	2.90825	29.4026	20.0483	13.2213
VIT_00s0226g00070	6.1917	1.68809	0.440442	0
VIT_00s0226g00100	2.17503	5.68744	10.3208	39.6356
VIT_00s0227g00190	10.3365	14.184	2.05188	1.10697
VIT_00s0227g00200	14.8049	10.3826	1.80585	1.20262
VIT_00s0229g00020	6.53833	4.47209	1.48083	0.630649
VIT_00s0229g00050	18.4664	55.8472	51.0736	48.75
VIT_00s0229g00090	11.0314	18.5799	33.6266	29.3632
VIT_00s0231g00040	20.038	91.672	133.915	134.808
VIT_00s0233g00050	11.5621	9.22238	3.51729	1.13469
VIT_00s0238g00020	25.3012	2.86761	0.903846	1.17294
VIT_00s0240g00050	5.90853	44.9157	63.6702	606.87
VIT_00s0245g00050	10.7026	39.6005	23.3848	20.4936
VIT_00s0246g00150	17.1076	2.81389	5.83469	17.8253
VIT_00s0246g00160	15.8649	2.92176	3.50727	9.72403
VIT_00s0250g00090	0.365314	35.2671	70.7588	92.3395
VIT_00s0252g00030	23.9449	38.8821	41.6086	58.5063
VIT_00s0253g00040	10.7783	11.9305	3.92807	0.397097
VIT_00s0253g00060	132.249	14.6336	6.71642	2.83545
VIT_00s0253g00140	41.8077	175.602	315.009	402.718
VIT_00s0253g00150	16.7812	8.40376	18.9405	44.6529
VIT_00s0256g00030	24.9359	9.72802	4.0093	0.994796
VIT_00s0256g00050	12.0236	6.39989	0.865154	0.200549
VIT_00s0256g00110	6.2927	3.18305	0.961455	0
VIT_00s0259g00080	6.13972	0.795242	0.146369	0
VIT_00s0259g00110	75.5486	7.16259	0.981824	1.30123
VIT_00s0259g00120	57.3889	10.6078	2.20378	0.923629
VIT_00s0259g00140	11.5328	2.6237	0.93418	0.133473
VIT_00s0259g00160	8.41683	2.84435	0.429978	0.615334
VIT_00s0259g00170	67.457	20.1413	3.4729	2.00643
VIT_00s0259g00180	8.1874	1.25027	0.211952	0
VIT_00s0262g00010	0.220103	5.49133	2.7943	2.2181
VIT_00s0262g00080	0	1.05028	2.82669	3.62628
VIT_00s0262g00090	0.543056	15.0188	16.8843	8.46779
VIT_00s0262g00120	0.239268	7.05335	15.4729	26.8841
VIT_00s0264g00020	56.7448	165.639	277.591	382.97
VIT_00s0264g00100	14.5497	6.22369	2.49595	1.14423
VIT_00s0265g00050	6.88822	0.987277	0.762529	0.628187
VIT_00s0265g00060	5.83437	2.92534	0.781689	0.883466
VIT_00s0265g00090	217.565	26.5334	52.9121	18.4369
VIT_00s0265g00100	4.55909	9.32582	8.46491	10.9317
VIT_00s0265g00110	0	15.127	29.0325	38.8837
VIT_00s0265g00130	72.3871	8.33177	4.63295	2.22356
VIT_00s0267g00030	1.3724	21.418	1.50862	0
VIT_00s0270g00030	0.611283	6.52743	2.4341	1.53818
VIT_00s0270g00120	0.648724	0.347063	7.60217	86.4247
VIT_00s0271g00090	8.40393	0.512497	0.237175	0.121005
VIT_00s0271g00110	0	0.702723	3.31195	6.90845
VIT_00s0274g00050	18.5091	1.31504	0.235439	0.12012
VIT_00s0274g00080	0	0.16494	4.64933	25.5994
VIT_00s0274g00090	2.10394	32.7424	305.6	582.675
VIT_00s0283g00030	17.8145	42.8974	23.7742	111.323
VIT_00s0283g00070	5.48965	24.8078	10.0264	4.08172
VIT_00s0291g00020	297.328	19.8844	11.7686	4.71631
VIT_00s0291g00060	10.0032	4.07077	0.825425	0.0589674
VIT_00s0291g00100	2.04236	3.10675	1.34965	5.23063
VIT_00s0299g00080	20.4738	34.6463	69.5712	84.5187
VIT_00s0299g00100	24.6359	14.8025	9.19204	1.13389
VIT_00s0301g00020	15.0884	25.064	29.5449	96.8169
VIT_00s0301g00040	69.83	58.0208	20.9377	7.64704
VIT_00s0301g00050	24.424	8.37511	3.72872	1.70255
VIT_00s0301g00090	1.4097	94.7103	48.6463	35.4277
VIT_00s0301g00170	59.5699	27.6251	10.6852	4.61476
VIT_00s0301g00180	20.0115	6.88083	4.03163	2.02296
VIT_00s0302g00010	4.76972	0.817549	0.298163	0.183049
VIT_00s0304g00010	42.2023	34.137	3.98228	1.19983
VIT_00s0304g00050	2.98912	3.75975	6.56293	6.12685
VIT_00s0304g00070	1096.54	580.194	245.017	78.6019
VIT_00s0304g00080	77.6127	16.8203	3.0153	1.35639
VIT_00s0313g00030	287.379	92.2195	29.4069	16.536
VIT_00s0313g00040	24.7019	16.5088	5.37684	1.53135
VIT_00s0317g00050	77.8343	29.6844	11.4861	4.34286
VIT_00s0317g00110	25.952	101.734	165.132	166.149
VIT_00s0317g00140	12.408	15.8133	21.1757	37.7453
VIT_00s0322g00020	1.26698	4.19491	6.29824	6.88163
VIT_00s0322g00030	141.8	38.8977	5.37903	1.75313
VIT_00s0323g00050	162.925	34.3409	8.86377	0.665809
VIT_00s0323g00060	44.4772	9.34214	2.53354	0.464668
VIT_00s0323g00080	16.3723	4.67025	2.63482	0.654187
VIT_00s0324g00020	1.14775	1.52997	7.87944	8.63279
VIT_00s0324g00050	0.146422	10.6259	53.5032	110.634
VIT_00s0324g00060	0	2.49249	19.8938	50.762
VIT_00s0324g00070	21.8936	1.76872	0	0.073572
VIT_00s0333g00040	90.4533	86.7842	21.2055	4.53119
VIT_00s0333g00050	411.342	17.5713	2.39748	1.16829
VIT_00s0333g00060	52.0394	6.70207	10.8045	6.25736
VIT_00s0337g00010	1.42674	5.81336	7.15914	3.28043
VIT_00s0337g00040	4.86813	0.119017	0.188351	0
VIT_00s0338g00030	30.3503	7.20729	5.77999	2.1395
VIT_00s0341g00040	1.38082	1.68823	3.15885	6.0004
VIT_00s0341g00070	5.08584	1.13158	0.294672	0
VIT_00s0346g00080	36.7401	14.6534	6.88488	2.4109
VIT_00s0346g00110	5.27256	5.64388	17.7296	143.966
VIT_00s0347g00030	18.3684	2.38511	0.904518	0.374495
VIT_00s0347g00040	23.1959	9.36083	4.11664	1.9451
VIT_00s0349g00020	28.1653	6.37716	1.52236	1.45466
VIT_00s0353g00050	5.84943	34.2889	24.0964	27.2766
VIT_00s0353g00060	3.82674	20.7852	15.7275	9.92768
VIT_00s0357g00010	17.4071	8.81309	2.859	0.337676
VIT_00s0360g00010	49.9978	8.83551	3.59424	1.6236
VIT_00s0360g00020	30.9615	5.04056	2.66979	1.70509
VIT_00s0366g00020	7.54971	3.19944	0.998519	0.600526
VIT_00s0370g00010	6.08978	26.9083	21.444	36.9969
VIT_00s0370g00020	20.6238	68.062	40.9112	38.8784
VIT_00s0370g00070	45.6422	32.6392	14.1255	4.76651
VIT_00s0371g00050	6.78881	3.72769	7.91336	79.0206
VIT_00s0371g00100	19.2658	7.20431	2.57404	0.966172
VIT_00s0372g00040	0	13.4523	1.60791	0.724086
VIT_00s0373g00010	22.2258	13.3852	4.31058	1.56645
VIT_00s0375g00030	9.59104	7.69464	0.899582	0.272471
VIT_00s0375g00040	3.18806	13.73	8.42194	5.68931
VIT_00s0375g00050	4.9038	14.4098	12.5546	11.8085
VIT_00s0379g00070	9.74115	10.903	13.1766	25.8542
VIT_00s0386g00050	746.971	102.694	85.8649	16.7866
VIT_00s0389g00040	17.3337	0.14841	0	0.0599138
VIT_00s0391g00040	38.621	9.83147	2.45926	2.04741
VIT_00s0391g00060	7.76896	17.7591	20.4351	15.8335
VIT_00s0391g00070	129.62	751.096	1711.9	1474.57
VIT_00s0394g00030	7.12027	19.0614	23.9211	42.6484
VIT_00s0397g00010	0.462236	2.42617	4.51513	2.43393
VIT_00s0399g00020	29.9876	3.3345	2.0163	0.128588
VIT_00s0400g00020	0.721718	2.16831	4.57446	1.7079
VIT_00s0404g00040	3.08738	22.723	38.2987	52.7434
VIT_00s0404g00050	46.2366	22.2876	5.42689	0.842332
VIT_00s0407g00020	162.77	311.885	332.652	412.03
VIT_00s0409g00010	0.324761	4.46853	4.69006	5.60236
VIT_00s0409g00040	0.739746	1.96289	4.80414	13.7912
VIT_00s0415g00030	13.7305	91.7211	48.5232	25.6009
VIT_00s0429g00040	260.589	8.66892	1.50775	0.458337
VIT_00s0434g00090	15.565	55.0652	62.1345	81.8039
VIT_00s0444g00010	0.321736	12.3361	57.3502	322.155
VIT_00s0445g00010	7.35979	1.32501	0	0.34002
VIT_00s0454g00010	2.00224	4.48802	5.5203	2.57643
VIT_00s0454g00030	1.01106	4.3789	5.72437	2.95968
VIT_00s0455g00040	8.64878	4.12855	0.162741	0.459916
VIT_00s0459g00030	10.2603	38.8117	31.6871	12.387
VIT_00s0471g00010	9.87185	1.72886	1.16148	0.392649
VIT_00s0471g00020	9.6468	30.1102	47.8453	44.8166
VIT_00s0477g00010	28.3554	9.86556	4.43312	1.00105
VIT_00s0477g00030	6.96033	13.0909	23.5909	19.5066
VIT_00s0479g00020	43.1544	362.025	59.2666	5.66146
VIT_00s0480g00020	0.234246	7.87893	15.2534	16.1259
VIT_00s0480g00030	171.109	542.538	482.567	514.623
VIT_00s0480g00040	137.417	559.356	343.34	222.682
VIT_00s0480g00070	11.5821	57.8472	19.644	3.02487
VIT_00s0483g00010	6.63411	3.19805	0.668893	0.235128
VIT_00s0483g00020	7.77261	3.10737	1.35924	0.587268
VIT_00s0494g00020	14.5442	2.93203	0.993828	0.671107
VIT_00s0499g00020	124.596	24.3833	14.3335	3.56972
VIT_00s0510g00010	13.7114	7.02555	1.86898	0.855767
VIT_00s0510g00050	14.0433	84.684	95.1362	177.753
VIT_00s0516g00030	9.19618	30.2061	26.1083	23.1757
VIT_00s0522g00010	0	12.5803	1.53579	0.735062
VIT_00s0524g00030	43.8058	5.99073	2.59217	3.06167
VIT_00s0527g00030	467.366	192.903	91.0509	34.7927
VIT_00s0532g00030	386.192	85.4254	46.85	19.0934
VIT_00s0541g00020	110.087	8.96411	26.4227	30.8693
VIT_00s0551g00020	277.427	632.48	640.836	507.86
VIT_00s0551g00030	81.6103	154.178	190.235	155.89
VIT_00s0555g00020	0.422909	5.97077	4.13742	1.68146
VIT_00s0566g00020	27.1914	12.7226	3.52369	2.31541
VIT_00s0567g00040	0	0.160728	21.6577	94.1536
VIT_00s0567g00050	0	0.711328	48.067	181.814
VIT_00s0572g00010	0.156203	12.538	2.68304	0.653872
VIT_00s0583g00020	18.5405	3.20432	0.84863	0.475953
VIT_00s0583g00030	8.71056	4.11237	1.46519	0.451077
VIT_00s0583g00040	60.7486	14.855	7.94557	6.78626
VIT_00s0590g00010	3.45087	59.3489	54.721	43.6977
VIT_00s0615g00020	39.3928	60.8932	244.997	401.182
VIT_00s0615g00030	39.9375	108.945	66.8695	81.1918
VIT_00s0616g00020	39.7501	14.4561	3.79499	2.19461
VIT_00s0620g00010	3.27729	56.2203	75.589	119.45
VIT_00s0632g00010	12.6289	1.10339	0.278989	0
VIT_00s0657g00010	81.1826	140.416	136.617	162.876
VIT_00s0658g00010	7.03273	0	0	0
VIT_00s0662g00030	45.5736	15.1006	8.44547	3.97814
VIT_00s0662g00040	87.8137	21.1269	11.3963	6.89551
VIT_00s0665g00030	52.0299	16.1834	3.60507	1.84308
VIT_00s0665g00040	4.445	8.20781	11.9255	25.3266
VIT_00s0670g00020	3.66683	12.8147	11.9891	7.71485
VIT_00s0682g00050	25.7036	0.355146	2.94923	0.775173
VIT_00s0684g00030	20.9328	0.454772	0.19773	0.0917971
VIT_00s0686g00010	16.7276	4.08779	1.71868	0.364744
VIT_00s0692g00010	0	9.44394	3.41098	0.399673
VIT_00s0692g00020	0.287827	5.53252	1.84432	0.141107
VIT_00s0698g00010	539.96	104.472	37.9759	9.40765
VIT_00s0705g00010	19.3038	121.727	23.5364	5.47298
VIT_00s0710g00020	4.90208	1.23199	0	0.151886
VIT_00s0731g00010	0.498464	9.11068	43.6015	280.248
VIT_00s0743g00030	0.923185	5.31382	4.15947	9.56528
VIT_00s0748g00020	0.130397	11.835	16.5944	19.3363
VIT_00s0757g00030	6.00687	7.97593	16.22	20.1755
VIT_00s0772g00010	7.25025	19.5119	17.3587	14.3223
VIT_00s0776g00010	7.50841	0.860582	0.393804	0.460736
VIT_00s0780g00030	134.826	378.158	545.781	189.361
VIT_00s0780g00040	2.47886	9.52424	3.53124	1.24724
VIT_00s0790g00020	1.50212	11.6498	2.65419	0.590834
VIT_00s0802g00020	34.7197	15.7897	3.97848	1.303
VIT_00s0880g00010	30.4728	330.997	61.3814	5.59569
VIT_00s0904g00010	462.947	53.7383	10.2765	1.91118
VIT_00s0983g00010	1.24447	2.53616	3.74572	8.43908
VIT_00s1003g00010	29.3586	16.6684	3.70577	0.718618
VIT_00s1206g00010	387.959	11.4434	2.78103	0.48879
VIT_00s1212g00010	0	0	0	5.31875
VIT_00s1241g00010	7.49815	3.76679	1.06485	0.543689
VIT_00s1273g00010	0.745249	4.79698	10.5935	7.04295
VIT_00s1274g00010	78.8737	22.5904	14.0256	7.80338
VIT_00s1287g00010	20.3904	2.63479	0.723717	0.446597
VIT_00s1308g00010	20.2608	6.60884	1.89472	2.17857
VIT_00s1328g00010	0.457312	7.39951	5.82121	2.15922
VIT_00s1350g00030	0	0	6.49612	21.4212
VIT_00s1352g00010	3.87049	12.0227	34.1001	60.4018
VIT_00s1353g00010	69.1092	8.2357	1.58427	0.35452
VIT_00s1372g00020	218.637	266.202	420.514	590.777
VIT_00s1386g00010	0	6.84076	34.0297	97.1432
VIT_00s1466g00010	0	1.58432	0.918458	6.02001
VIT_00s1553g00010	0.297861	5.16413	4.65244	2.5041
VIT_00s1557g00020	0	3.75087	4.63614	4.66059
VIT_00s1566g00010	87.187	66.0319	11.4687	3.04311
VIT_00s1644g00010	0.497332	2.77235	7.8687	5.78562
VIT_00s1679g00010	11.6614	13.7592	51.269	51.2512
VIT_00s1682g00010	7.49985	5.17955	8.47602	17.936
VIT_00s1682g00020	15.8113	2.44409	2.73629	1.16941
VIT_00s1707g00010	28.7852	5.65923	13.9945	18.7313
VIT_00s1764g00010	13.0333	3.29336	0.200155	0
VIT_00s1860g00010	1.1963	5.29178	3.32405	5.1886
VIT_00s2001g00010	77.6457	273.366	190.765	135.215
VIT_00s2032g00010	34.2148	2.49467	0.311388	0
VIT_00s2037g00010	25.2154	3.87201	2.30296	2.00595
VIT_00s2086g00010	1145.84	494.368	282.588	122.801
VIT_00s2125g00010	181.054	21.5943	12.2019	3.91514
VIT_00s2188g00010	100.751	10.2903	18.1598	22.6829
VIT_00s2207g00010	21.4646	26.0259	5.95898	1.36549
VIT_00s2269g00010	134.03	42.0768	26.7744	12.5688
VIT_00s2280g00010	0	1.22949	7.11696	34.2257
VIT_00s2342g00010	40.7987	5.08823	3.81379	4.45976
VIT_00s2349g00010	381.942	765.609	736.338	745.886
VIT_00s2376g00010	3.84006	39.246	68.3313	123.62
VIT_00s2377g00010	4.89211	0.145402	0.252877	0
VIT_00s2485g00010	0	5.41967	6.66252	4.91067
VIT_00s2507g00010	17.9638	7.57806	2.20831	2.13188
VIT_00s2508g00010	0.309608	30.1137	20.9548	24.6944
VIT_00s2574g00010	8.64562	23.3466	26.3059	22.872
VIT_00s2579g00010	14.1264	120.026	262.442	162.923
VIT_00s2607g00010	19.2393	124.092	228.759	150.279
VIT_00s2648g00010	1.2145	34.0691	65.7148	112.142
VIT_00s2659g00010	0	13.9924	18.1447	23.7658
VIT_00s2705g00010	6.87314	2.83314	0	0.402546
VIT_00s2745g00010	0.599105	11.254	19.9831	19.1787
VIT_00s2785g00010	6.25513	15.7314	18.6655	20.772
VIT_00s2849g00010	0.44843	24.4267	43.0742	33.5525
VIT_01s0010g00060	44.16	5.19566	2.39405	1.43765
VIT_01s0010g00760	8.74197	32.2915	23.0205	10.5584
VIT_01s0010g00790	2.82131	18.609	8.42933	6.7854
VIT_01s0010g00940	14.0237	2.65057	0.24137	0.336172
VIT_01s0010g01000	33.082	6.37894	2.96858	0.874181
VIT_01s0010g01080	2.30712	1.76437	2.33502	5.16841
VIT_01s0010g01110	4.91144	12.4503	7.93507	9.58635
VIT_01s0010g01130	117.83	616.91	872.23	1278.87
VIT_01s0010g01170	16.5754	2.25801	0.819904	0.549826
VIT_01s0010g01200	32.726	30.5175	11.1837	1.88477
VIT_01s0010g01430	4.89421	26.0301	21.6897	40.0019
VIT_01s0010g01680	9.84239	23.0071	28.9136	55.7978
VIT_01s0010g01710	3.42926	7.89069	12.373	20.9253
VIT_01s0010g01720	14.2908	40.0642	85.144	117.95
VIT_01s0010g01730	13.6071	35.9592	75.8508	85.3316
VIT_01s0010g01900	5.41718	0.426919	0	0.275717
VIT_01s0010g01950	1.96769	363.336	967.933	1219.47
VIT_01s0010g01960	0.498861	81.5736	290.649	559.762
VIT_01s0010g01970	0	2.90954	5.81832	14.8324
VIT_01s0010g01980	0	3.11141	7.23342	20.9018
VIT_01s0010g02000	0	7.51348	39.0903	27.7261
VIT_01s0010g02010	2.55269	90.1957	834.005	1087.64
VIT_01s0010g02020	0	5.00581	24.7655	116.246
VIT_01s0010g02030	4232.76	1766.1	1018.69	335.613
VIT_01s0010g02090	16.5001	6.12818	3.17706	1.41737
VIT_01s0010g02160	5.54044	21.6605	26.007	31.0437
VIT_01s0010g02200	11.3047	52.5265	139.234	142.77
VIT_01s0010g02350	6.43723	16.977	26.02	28.4036
VIT_01s0010g02420	19.5633	8.63827	3.04155	1.43141
VIT_01s0010g02440	2.31348	7.05005	6.74394	5.33561
VIT_01s0010g02450	1.80831	227.091	703.627	800.147
VIT_01s0010g02460	54.7778	435.624	1345.13	1265.46
VIT_01s0010g02580	22.4291	80.4075	191.208	225.464
VIT_01s0010g02740	0.793804	64.2271	96.2161	37.3745
VIT_01s0010g02770	3.37427	56.7356	154.805	226.553
VIT_01s0010g02980	66.7241	12.8462	22.6175	42.6501
VIT_01s0010g03020	103.407	13.9905	17.2213	17.7005
VIT_01s0010g03040	67.4628	4.81009	12.0876	7.23013
VIT_01s0010g03540	5.25379	1.965	0.703021	0.320565
VIT_01s0010g03560	27.0383	1.0056	0	0.0745906
VIT_01s0010g03570	9.87573	3.24299	2.21466	0.665674
VIT_01s0010g03600	470.07	103.936	48.0033	20.6401
VIT_01s0010g03620	152.423	26.6946	4.87355	0.988939
VIT_01s0010g03640	301.01	779.869	865.87	535.506
VIT_01s0010g03710	9.63131	2.67286	1.02388	0.274366
VIT_01s0010g03730	71.0315	11.3318	6.59139	4.66689
VIT_01s0010g03750	83.1968	160.032	376.545	465.255
VIT_01s0010g03860	74.5002	34.1226	15.9946	5.96278
VIT_01s0010g03890	76.6889	35.1611	10.3853	3.27103
VIT_01s0010g03910	16.194	3.87788	0.851311	0.0689764
VIT_01s0010g03930	14.546	406.39	814.812	1088.68
VIT_01s0010g03960	39.7902	7.42779	0.539857	0.201059
VIT_01s0011g00050	1.43376	4.97955	6.19593	9.7646
VIT_01s0011g00060	233.645	70.2161	46.1822	17.4056
VIT_01s0011g00080	13.3696	1.07203	0.279163	0.129603
VIT_01s0011g00120	32.7529	1.7453	0.337125	0
VIT_01s0011g00130	6.81472	2.26614	0.35341	0.514457
VIT_01s0011g00210	35.312	91.4025	84.722	59.2527
VIT_01s0011g00250	51.6606	37.5322	93.3741	157.411
VIT_01s0011g00380	6.60802	85.4088	97.2413	92.2791
VIT_01s0011g00450	5.44181	2.00715	0.802697	0.303444
VIT_01s0011g00530	3.8879	59.199	76.6485	50.9876
VIT_01s0011g00560	63.5817	15.5155	3.54445	2.6366
VIT_01s0011g00570	127.375	91.6724	28.8644	9.354
VIT_01s0011g00620	27.0235	34.911	44.8177	67.0933
VIT_01s0011g00930	10.392	1.00683	0	0.241405
VIT_01s0011g00940	60.4216	203.058	144.872	73.6609
VIT_01s0011g01110	97.92	457.835	336.048	315.085
VIT_01s0011g01280	14.9884	0.688774	0.208004	0.164484
VIT_01s0011g01350	37.3414	190.248	160.716	82.1787
VIT_01s0011g01360	13.0074	24.3026	46.052	93.6284
VIT_01s0011g01520	37.0232	103.629	150.662	166.63
VIT_01s0011g01660	113.395	45.0145	23.1074	10.6702
VIT_01s0011g01810	3.56569	61.7651	196.156	361.664
VIT_01s0011g01900	31.8377	23.3413	21.0477	106.956
VIT_01s0011g02030	28.5055	12.7947	6.84246	2.09443
VIT_01s0011g02080	4.60518	19.3543	14.6247	13.5564
VIT_01s0011g02150	18.6742	4.1634	0.808831	0.327672
VIT_01s0011g02200	120.224	205.301	330.268	374.763
VIT_01s0011g02260	0	15.5158	12.0801	7.20031
VIT_01s0011g02310	27.1366	4.27481	1.38848	1.13788
VIT_01s0011g02320	109.14	166.385	328.74	499.682
VIT_01s0011g02330	23.7234	6.0065	3.19746	1.6036
VIT_01s0011g02350	146.269	41.2865	11.1144	3.13245
VIT_01s0011g02380	0.745125	0.387278	13.2952	18.0401
VIT_01s0011g02390	0	0.184279	0.320489	4.70814
VIT_01s0011g02420	5.48903	118.534	91.2555	109.606
VIT_01s0011g02470	41.6723	55.4411	89.3378	94.5281
VIT_01s0011g02480	7.61748	34.8668	55.6706	145.604
VIT_01s0011g02620	3.29217	186.62	62.8846	19.1728
VIT_01s0011g02630	48.2574	211.424	216.544	86.9564
VIT_01s0011g02660	14.6174	63.7636	28.9943	9.16298
VIT_01s0011g02740	12.0739	3.64507	0.88979	0.19013
VIT_01s0011g02750	2.96399	40.3064	58.2153	11.7551
VIT_01s0011g02790	62.782	208.447	180.883	96.8888
VIT_01s0011g02810	4.97739	8.51727	12.3196	15.4709
VIT_01s0011g02840	9.54713	1.44425	0.214036	0
VIT_01s0011g02880	10.3817	5.10026	2.1883	0.40702
VIT_01s0011g02930	13.5917	4.89108	1.10862	0.207256
VIT_01s0011g02950	10.5761	23.1943	35.5288	42.5258
VIT_01s0011g03010	12.692	1.10613	0.320281	0.337817
VIT_01s0011g03050	24.0301	11.5734	6.14364	1.98156
VIT_01s0011g03060	6.13033	6.2758	1.15565	0.470969
VIT_01s0011g03070	599.245	545.574	169.256	48.9588
VIT_01s0011g03090	0.577155	35.6831	9.8638	9.51799
VIT_01s0011g03180	45.1923	9.79765	2.59158	1.08241
VIT_01s0011g03190	30.6173	15.9274	6.11081	3.34643
VIT_01s0011g03210	6.84428	2.41853	0.672105	0.160089
VIT_01s0011g03250	0	35.2976	42.0118	11.9121
VIT_01s0011g03350	4.08718	6.06242	7.19687	7.75511
VIT_01s0011g03380	13.3129	49.1113	28.8464	16.1612
VIT_01s0011g03390	1.81405	18.3721	23.9973	23.1353
VIT_01s0011g03430	12.8523	130.931	275.22	278.507
VIT_01s0011g03440	368.729	586.172	744.152	736.219
VIT_01s0011g03450	11.7759	4.91236	0.459919	0.10301
VIT_01s0011g03500	10.3481	13.9875	15.3892	33.3271
VIT_01s0011g03520	24.5606	7.88769	6.79849	1.87391
VIT_01s0011g03530	0.276134	35.3497	128.693	100.32
VIT_01s0011g03550	10.7885	0	0.916797	0.222847
VIT_01s0011g03560	85.638	48.0675	15.7754	4.99209
VIT_01s0011g03590	28.4802	11.9598	6.25301	2.72484
VIT_01s0011g03640	2.96954	18.3746	3.42947	0.633576
VIT_01s0011g03650	2.19807	97.948	209.7	322.441
VIT_01s0011g03660	28.9465	25.959	97.3833	160.811
VIT_01s0011g03720	12.119	2.88206	0.187255	0.114961
VIT_01s0011g03740	2.26319	5.46434	10.9469	8.23061
VIT_01s0011g03780	28.8977	10.0418	3.86349	1.0812
VIT_01s0011g03800	1.00815	13.9677	10.7628	3.24427
VIT_01s0011g03850	18.6007	32.1729	37.8105	58.712
VIT_01s0011g03880	30.1937	7.5238	0.401373	0.492825
VIT_01s0011g03920	8.61289	15.394	14.6174	22.5294
VIT_01s0011g03980	3.99926	11.5751	12.1748	8.55063
VIT_01s0011g04020	209.717	80.2254	45.7786	12.7146
VIT_01s0011g04030	412.112	76.8755	75.9691	30.9376
VIT_01s0011g04040	0.289771	43.4815	94.0409	59.6266
VIT_01s0011g04060	14.39	5.13108	1.2082	0.13133
VIT_01s0011g04190	9.2621	2.63776	1.19178	0.326841
VIT_01s0011g04210	16.7646	100.662	65.0521	57.4726
VIT_01s0011g04270	28.516	41.4806	4.80834	1.04898
VIT_01s0011g04310	453.384	214.813	114.738	44.9189
VIT_01s0011g04350	343.075	523.241	1007.42	1125.52
VIT_01s0011g04370	8.08999	19.8492	17.5049	21.8352
VIT_01s0011g04480	4.79293	16.7062	11.9465	14.3036
VIT_01s0011g04650	1329.96	223.081	147.065	86.0418
VIT_01s0011g04660	81.0803	11.0104	15.7315	70.1128
VIT_01s0011g04680	5.85674	13.7412	24.8456	30.1651
VIT_01s0011g04710	6.64158	0.779925	0	0
VIT_01s0011g04720	6.18853	4.08857	0.635114	0.198375
VIT_01s0011g04740	6.16042	4.46293	0.595073	0.104589
VIT_01s0011g04760	24.308	14.5938	2.7615	1.44409
VIT_01s0011g04780	1.49878	707.158	1383.91	1203.54
VIT_01s0011g04820	8.09021	0.510964	0.404315	0.330388
VIT_01s0011g04830	239.008	53.899	23.9878	8.2708
VIT_01s0011g04840	18.8986	0.832657	0.231367	0.236666
VIT_01s0011g04870	13.0484	48.5735	38.2906	18.6548
VIT_01s0011g04900	4.08514	12.9188	21.7527	15.8962
VIT_01s0011g04920	3.62899	2.76036	5.21584	12.0738
VIT_01s0011g04980	25.5655	2.42818	0.277112	0.10052
VIT_01s0011g04990	7.74007	28.2536	13.307	4.6815
VIT_01s0011g05000	2.77217	4.18	3.75709	6.11018
VIT_01s0011g05050	8.61159	1.54167	0.593792	0.140266
VIT_01s0011g05170	98.923	15.4034	5.73424	3.67267
VIT_01s0011g05190	242.879	55.5836	19.0272	10.7722
VIT_01s0011g05260	86.8247	59.0663	13.7391	3.36688
VIT_01s0011g05280	23.9876	50.1638	43.3361	50.7224
VIT_01s0011g05290	9.57178	0.233406	0.260189	0
VIT_01s0011g05390	113.729	30.6645	2.2311	0.221096
VIT_01s0011g05410	31.7107	21.9366	4.64268	0
VIT_01s0011g05430	0	0.416357	8.2655	19.4916
VIT_01s0011g05440	16.2952	37.2105	307.973	990.083
VIT_01s0011g05490	9.02686	1.25414	0.186764	0.555495
VIT_01s0011g05600	88.3891	30.2098	17.3389	7.7191
VIT_01s0011g05660	8.2702	1.11161	0.237947	0.764613
VIT_01s0011g05680	106.156	179.457	268.771	175.958
VIT_01s0011g05700	44.7066	9.87144	4.28655	1.33007
VIT_01s0011g05810	19.173	5.8898	3.01142	1.4934
VIT_01s0011g05850	18.1348	6.63144	2.12361	0.52426
VIT_01s0011g05860	21.9773	66.5335	79.8859	79.0457
VIT_01s0011g05880	34.5558	7.53467	3.20118	2.99058
VIT_01s0011g05920	13.7767	16.5862	43.3844	32.5664
VIT_01s0011g05930	0.725299	6.01463	9.45236	8.43869
VIT_01s0011g05960	50.3732	9.47828	4.2003	2.12568
VIT_01s0011g06010	9.54865	60.1985	14.2924	1.81896
VIT_01s0011g06080	6.24876	29.6537	31.1346	12.4635
VIT_01s0011g06140	292.541	481.82	604.527	696.282
VIT_01s0011g06150	19.558	8.96926	3.5583	1.51731
VIT_01s0011g06190	4.32804	1.32667	0.24471	0.0341766
VIT_01s0011g06200	15.8847	7.65579	2.09836	0.814999
VIT_01s0011g06250	598.297	70.2511	29.1258	16.3388
VIT_01s0011g06270	7.23682	23.3012	17.4787	12.987
VIT_01s0011g06290	220.709	72.622	54.5111	17.4941
VIT_01s0011g06300	58.3975	34.1297	85.5357	209.615
VIT_01s0011g06330	11.1182	2.23896	1.88703	0.570371
VIT_01s0011g06400	37.1537	7.2386	3.30946	0.795765
VIT_01s0011g06410	11.1234	4.44401	0.982667	0.0624346
VIT_01s0011g06450	3.35052	17.3504	87.1617	193.539
VIT_01s0011g06500	0.996732	3.65508	7.94136	2.57723
VIT_01s0011g06580	10.2193	0.95773	0.367035	0
VIT_01s0011g06600	18.3835	641.955	292.002	300.739
VIT_01s0026g00170	57.2087	22.7984	10.6786	6.45563
VIT_01s0026g00220	143.171	495.949	777.271	1438.87
VIT_01s0026g00270	29.1729	9.04302	3.69989	2.4074
VIT_01s0026g00320	53.1172	16.6767	6.5947	4.2359
VIT_01s0026g00330	5.74468	2.54985	0.476454	0.243398
VIT_01s0026g00520	4.55266	0.143521	0.249605	0
VIT_01s0026g00590	11.3409	3.4182	1.5739	0.756225
VIT_01s0026g00630	6.7529	125.666	15.5734	1.11486
VIT_01s0026g00710	6.9288	2.06379	0.601743	0.87537
VIT_01s0026g00730	13.6786	0.571574	0.637163	0
VIT_01s0026g00740	37.6806	12.6694	7.10663	3.51423
VIT_01s0026g00820	10.6605	186.224	185.349	278.174
VIT_01s0026g00830	0	19.1314	23.6857	15.8412
VIT_01s0026g00850	55.7206	150.104	151.968	130.474
VIT_01s0026g00880	50.0039	25.3005	6.06938	3.15936
VIT_01s0026g00900	58.2458	277.743	452.938	613.342
VIT_01s0026g00910	98.3303	736.941	1146.5	1480.86
VIT_01s0026g00990	51.0903	129.195	200.408	182.497
VIT_01s0026g01030	111.053	34.8218	16.9325	9.12168
VIT_01s0026g01080	106.449	113.116	194.709	276.49
VIT_01s0026g01130	13.959	6.64985	1.76312	0.739661
VIT_01s0026g01190	8.62424	10.4647	23.3401	63.4813
VIT_01s0026g01290	8.43808	1.63996	0.340917	0.390755
VIT_01s0026g01300	5.48642	3.97954	1.74058	0.48616
VIT_01s0026g01340	76.8866	333.731	41.8801	17.5462
VIT_01s0026g01380	5.04069	106.777	31.7365	9.94417
VIT_01s0026g01400	14.3304	7.10487	2.37969	1.26603
VIT_01s0026g01450	38.4586	8.23135	5.4526	1.56533
VIT_01s0026g01460	146.662	235.136	363.566	301.144
VIT_01s0026g01550	44.894	24.9037	7.28421	2.83538
VIT_01s0026g01570	7.16532	29.4652	22.1599	13.7496
VIT_01s0026g01730	2.51823	11.0577	8.69242	19.2952
VIT_01s0026g01780	14.5318	0.683151	0	0
VIT_01s0026g01790	9.44513	4.14115	1.31981	1.02922
VIT_01s0026g01890	15.5868	31.2376	22.3245	38.4799
VIT_01s0026g01930	30.9193	7.22886	3.46712	0.648756
VIT_01s0026g01950	26.8729	2.37994	0.505393	0.292799
VIT_01s0026g02080	51.2334	63.4619	75.0944	114.92
VIT_01s0026g02100	57.1808	129.33	193.108	152.984
VIT_01s0026g02270	11.3346	1.35474	0	0
VIT_01s0026g02390	0	1.42395	7.10093	2.49275
VIT_01s0026g02400	0.799254	14.9907	85.654	27.7359
VIT_01s0026g02420	14.4175	2.1856	2.10178	1.87606
VIT_01s0026g02450	8.83246	0	0	0
VIT_01s0026g02480	253.77	39.4148	7.23329	1.8485
VIT_01s0026g02580	17.6041	1.02443	0.196299	0.230845
VIT_01s0026g02590	0.666802	26.0392	14.6914	11.5413
VIT_01s0026g02620	477.544	186.718	88.3637	8.33072
VIT_01s0026g02640	6.86287	2.07027	0.700419	0.283575
VIT_01s0026g02710	479.668	192.758	82.4392	33.7683
VIT_01s0113g00420	8.73946	1.23731	0.481019	0.130716
VIT_01s0113g00560	12.1218	15.772	20.8942	31.9285
VIT_01s0127g00070	1.90085	60.508	52.1088	14.8389
VIT_01s0127g00220	6.1427	1.62884	0.422809	0.452659
VIT_01s0127g00230	8.16593	1.59789	0.544638	0.242396
VIT_01s0127g00250	11.1531	787.323	1098.28	1025.97
VIT_01s0127g00260	45.3596	310.217	801.773	1084.18
VIT_01s0127g00270	14.1045	33.9797	32.785	26.596
VIT_01s0127g00290	14.0253	12.6396	13.1485	26.2405
VIT_01s0127g00360	8.26116	29.7046	52.3979	61.5251
VIT_01s0127g00400	8.41098	0	0	0
VIT_01s0127g00470	52.4063	11.6832	5.72175	2.88906
VIT_01s0127g00490	28.7406	81.8925	126.673	116.301
VIT_01s0127g00500	6.61458	14.3133	8.50009	13.8868
VIT_01s0127g00590	6.76254	2.46876	0.843777	0.46232
VIT_01s0127g00600	106.999	63.4323	20.0559	10.9154
VIT_01s0127g00680	3.5071	34.2475	51.5164	92.5745
VIT_01s0127g00700	323.77	416.978	538.35	967.688
VIT_01s0127g00710	12.8176	2.07902	0.171376	0.860329
VIT_01s0127g00720	45.3071	69.1447	124.302	86.773
VIT_01s0127g00740	14.4734	2.9243	0.816131	0.251812
VIT_01s0127g00870	14.4175	9.84299	2.58473	0.790138
VIT_01s0137g00050	2.13561	11.0667	13.259	16.0849
VIT_01s0137g00200	25.4341	1.47867	0.240822	0.246337
VIT_01s0137g00210	241.264	37.603	4.3721	1.29751
VIT_01s0137g00220	3.62881	12.304	5.58643	5.5731
VIT_01s0137g00240	36.9783	0.725915	0	0.0633022
VIT_01s0137g00430	18.0793	10.7177	4.01505	1.76007
VIT_01s0137g00460	8.24301	125.91	142.892	149.542
VIT_01s0137g00510	17.6067	3.44728	0.187691	0.0912443
VIT_01s0137g00600	8.56007	26.7392	23.808	20.8391
VIT_01s0137g00630	9.44241	3.6717	1.97926	0.460167
VIT_01s0137g00680	1.50167	4.91098	4.86584	6.22032
VIT_01s0137g00720	9.03497	5.14474	2.07384	0.687409
VIT_01s0137g00740	12.3488	1.71977	0.540785	0.221334
VIT_01s0137g00750	0.180272	3.53955	4.13561	1.87841
VIT_01s0137g00770	4.38615	33.8773	42.5998	37.4575
VIT_01s0137g00780	427.335	56.9477	37.8845	22.0218
VIT_01s0137g00820	13.9053	4.12221	0.683554	0.206493
VIT_01s0146g00020	20.9406	64.2791	59.5696	60.3307
VIT_01s0146g00060	6.61565	30.1718	44.5184	67.4896
VIT_01s0146g00070	39.4484	21.3509	4.12502	1.01725
VIT_01s0146g00120	6.32089	1.88254	1.68843	0.525868
VIT_01s0146g00170	10.5062	7.04763	1.48284	2.20436
VIT_01s0146g00180	8.24322	8.96438	20.5353	40.2142
VIT_01s0146g00310	60.2974	138.722	163.263	197.734
VIT_01s0146g00320	0.916852	19.1082	167.124	364.055
VIT_01s0146g00330	7.75993	12.3609	11.6834	17.5477
VIT_01s0146g00340	5.54112	0.691604	0.205984	0
VIT_01s0146g00370	13.0284	8.27717	3.91837	1.31086
VIT_01s0146g00440	6.09804	381.489	364.299	151.235
VIT_01s0146g00480	17.248	1188.35	1312.08	1178.54
VIT_01s0150g00020	14.7389	1.91048	0.537433	0.431743
VIT_01s0150g00040	5.47006	2.43415	0.835082	0.209571
VIT_01s0150g00120	22.2696	56.5626	99.9502	93.2525
VIT_01s0150g00150	1.6916	12.1171	4.44055	2.90282
VIT_01s0150g00180	20.1544	9.6878	2.83286	1.97227
VIT_01s0150g00250	9.34395	2.0641	0.532281	0
VIT_01s0150g00270	62.1935	12.5285	3.28135	3.02352
VIT_01s0150g00280	28.4197	12.3992	2.36253	1.94768
VIT_01s0150g00410	59.6244	269.257	338.134	312.381
VIT_01s0150g00430	9.17489	47.1116	53.8398	47.1867
VIT_01s0150g00440	1.0521	53.5664	44.7263	37.1157
VIT_01s0150g00460	106.859	38.0152	23.3696	9.27758
VIT_01s0150g00480	8.61851	1.90846	0.328681	0.152592
VIT_01s0150g00510	11.4794	0.672391	0.650495	0.152869
VIT_01s0150g00530	9.01145	3.8255	2.64143	0.972894
VIT_01s0150g00580	54.9288	249.764	130.587	47.9184
VIT_01s0182g00030	27.8011	44.5046	90.3704	101.27
VIT_01s0182g00140	0	15.9562	60.2635	86.9614
VIT_01s0182g00150	0	4.42379	9.10403	9.44826
VIT_01s0244g00010	0.500813	10.374	10.0602	12.9943
VIT_01s0244g00100	17.2814	5.63056	2.54732	1.65717
VIT_01s0244g00110	5.55738	2.76101	0.381567	0
VIT_01s0244g00150	29.8574	7.2897	1.64645	0.823513
VIT_01s0244g00170	150.592	24.1545	4.78337	0.824944
VIT_02s0012g00100	193.511	410.801	523.211	413.234
VIT_02s0012g00310	12.1274	25.26	19.895	25.7331
VIT_02s0012g00390	1.46399	6.49193	2.77884	3.66391
VIT_02s0012g00400	2.75532	23.3712	13.6752	14.8851
VIT_02s0012g00410	5.10654	15.2951	29.1011	26.249
VIT_02s0012g00470	28.6067	15.5937	5.28136	0.981088
VIT_02s0012g00530	12.4307	137.987	47.2503	24.4743
VIT_02s0012g00550	0.37107	2.53013	1.83252	4.4961
VIT_02s0012g00570	15.3391	2.48463	0.364675	0.736235
VIT_02s0012g00690	8.40999	38.4016	52.9073	27.2457
VIT_02s0012g00730	0.980189	66.6167	35.2602	18.4962
VIT_02s0012g00740	11.3372	3.84813	2.95174	1.27157
VIT_02s0012g00760	65.2573	53.5277	100.564	131.614
VIT_02s0012g00830	0	3.08736	13.6112	24.0598
VIT_02s0012g00850	3.93083	7.41269	5.82934	7.90497
VIT_02s0012g00880	0.166346	4.73052	34.2674	65.6432
VIT_02s0012g00980	14.1879	9.23449	3.00843	0.728686
VIT_02s0012g00990	61.9736	12.4962	4.85156	1.71604
VIT_02s0012g01000	19.4384	5.70765	2.60639	2.69088
VIT_02s0012g01090	4.9068	3.00649	1.48199	0.314376
VIT_02s0012g01120	17.809	0.761754	0.27376	0.280029
VIT_02s0012g01220	98.7996	24.2584	13.5756	6.03788
VIT_02s0012g01250	20.9474	13.222	2.98138	1.38062
VIT_02s0012g01300	3.54682	6.66105	5.81659	9.3953
VIT_02s0012g01390	211.805	420.912	519.317	417.656
VIT_02s0012g01410	85.5816	26.0247	12.4927	4.15712
VIT_02s0012g01420	20.8079	12.1299	3.6776	1.99965
VIT_02s0012g01440	6.04395	3.02956	1.53692	0.619237
VIT_02s0012g01450	5.74057	1.53777	1.0034	0.152511
VIT_02s0012g01570	24.2244	324.777	355.945	347.076
VIT_02s0012g01630	78.3975	234.39	239.833	220.124
VIT_02s0012g01680	15.0869	4.43464	1.94131	0.958972
VIT_02s0012g01870	143.127	9.5307	7.04136	0.293274
VIT_02s0012g01940	13.679	6.45706	2.85039	0.625433
VIT_02s0012g01960	5.70657	10.8042	10.6944	15.1574
VIT_02s0012g02090	26.4339	48.1687	81.7808	135.818
VIT_02s0012g02220	134.961	215.699	447.731	399.39
VIT_02s0012g02340	0.869984	8.06697	22.0404	19.1667
VIT_02s0012g02670	57.9458	21.1237	11.4981	5.03015
VIT_02s0025g00080	14.3986	3.78391	3.33707	0.699057
VIT_02s0025g00210	39.2351	8.78511	1.54528	2.19878
VIT_02s0025g00240	112.529	21.733	0.863062	0.68603
VIT_02s0025g00260	34.8201	1.47243	0.65176	0.138319
VIT_02s0025g00350	1.97426	13.1414	26.0129	35.7827
VIT_02s0025g00360	39.1966	83.9505	336.738	874.391
VIT_02s0025g00420	10.3625	187.74	165.551	233.378
VIT_02s0025g00530	55.1549	11.0769	23.4359	26.9118
VIT_02s0025g00820	4.12203	4.28832	0.646406	0.390068
VIT_02s0025g00900	45.8013	141.931	153.45	127.336
VIT_02s0025g01010	5.03263	6.4706	14.1781	25.5101
VIT_02s0025g01020	12.9329	1.60639	0.572571	1.36846
VIT_02s0025g01090	6.13075	1.27433	0.345367	0
VIT_02s0025g01100	0.548088	6.57115	19.8648	27.1706
VIT_02s0025g01240	23.9452	32.7828	4.761	0.700715
VIT_02s0025g01260	21.1457	2.31889	0	0.0738368
VIT_02s0025g01320	2256.28	4634.19	3944.62	5341.57
VIT_02s0025g01330	40.6598	13.8715	4.39449	3.04259
VIT_02s0025g01380	98.8472	70.679	14.0373	5.36967
VIT_02s0025g01400	8.34988	6.98342	13.0956	15.9014
VIT_02s0025g01450	71.9383	66.1684	19.8601	2.93054
VIT_02s0025g01470	34.16	2.90914	0.483289	0.382172
VIT_02s0025g01560	1.22912	0.833393	6.54034	13.8484
VIT_02s0025g01600	18.9567	3.21419	3.22227	1.87429
VIT_02s0025g01610	15.5418	5.31376	2.06074	0.945575
VIT_02s0025g01690	28.1903	9.15957	4.21138	1.31868
VIT_02s0025g01710	24.5439	0.90335	0	0
VIT_02s0025g01740	12.9573	1.26462	0.652849	0.0362126
VIT_02s0025g01820	15.3126	0.801312	0	0
VIT_02s0025g01840	8.24903	0	0	0.306265
VIT_02s0025g01850	36.4897	1.01683	0.192964	0.098449
VIT_02s0025g01920	1.32731	4.94558	5.8746	4.09614
VIT_02s0025g01950	3.31476	3.33789	7.64666	5.48209
VIT_02s0025g01980	11.4504	1.10152	0.3006	0
VIT_02s0025g02000	20.4107	5.03487	0.738751	0.653721
VIT_02s0025g02020	5.86259	1.41181	0	0.0893176
VIT_02s0025g02100	0	6.467	4.65497	1.78067
VIT_02s0025g02170	7.73294	24.5953	21.4029	27.8295
VIT_02s0025g02190	12.0355	3.0552	0.322631	0.377466
VIT_02s0025g02450	8.72474	1.75345	0.706558	0.0879449
VIT_02s0025g02500	288.109	106.834	18.6845	4.74404
VIT_02s0025g02540	14.4553	3.26767	2.51692	0.20393
VIT_02s0025g02590	530.151	71.9534	18.9478	8.95541
VIT_02s0025g02610	2.11137	68.3582	42.1948	38.6926
VIT_02s0025g02720	15.3114	8.51059	1.29773	0.124998
VIT_02s0025g02770	45.1127	9.27297	4.58184	1.87169
VIT_02s0025g02790	123.812	27.7607	13.0233	13.0562
VIT_02s0025g02820	92.8653	153.658	137.511	198.982
VIT_02s0025g02850	0.0829379	14.3766	20.1605	7.04043
VIT_02s0025g02920	22.4778	416.121	622.544	490.189
VIT_02s0025g02960	18.2431	260.549	60.9355	44.5032
VIT_02s0025g03000	7.04687	4.77025	1.74678	0.795573
VIT_02s0025g03020	141.929	26.0338	18.2726	20.1742
VIT_02s0025g03030	8.49983	2.38307	0.599387	0.455955
VIT_02s0025g03070	10.9781	3.33422	0.226863	0
VIT_02s0025g03220	8.96872	2.40453	0.63529	0.295909
VIT_02s0025g03230	6.73956	4.58184	0.738883	0.482123
VIT_02s0025g03260	23.9439	16.5571	7.60619	2.33279
VIT_02s0025g03390	3788.2	977.441	431.886	200.984
VIT_02s0025g03430	13.61	63.7686	28.2572	12.6299
VIT_02s0025g03520	28.3687	44.6286	45.6171	53.9924
VIT_02s0025g03540	22.613	6.90519	2.7074	2.59132
VIT_02s0025g03580	24.86	10.9045	2.88992	0.951854
VIT_02s0025g03590	43.311	10.1119	4.98747	1.92547
VIT_02s0025g03660	123.49	349.624	404.821	380.428
VIT_02s0025g03690	9.11249	30.2506	12.1343	5.69929
VIT_02s0025g03700	22.335	6.78174	1.72369	0.426724
VIT_02s0025g03730	1.3076	1.84166	2.82189	4.6153
VIT_02s0025g03740	1.09081	7.19308	13.4846	25.1515
VIT_02s0025g03780	30.3282	15.7881	13.316	3.21156
VIT_02s0025g03950	0.877879	4.53511	1.81166	0.722519
VIT_02s0025g04140	8.73427	5.57722	2.70062	0.897208
VIT_02s0025g04170	52.8841	12.8559	7.48228	4.23001
VIT_02s0025g04200	21.0979	7.29254	2.92933	3.35089
VIT_02s0025g04210	134.866	23.6248	12.6841	4.55687
VIT_02s0025g04250	0.968818	3.63736	9.28378	13.6667
VIT_02s0025g04280	0.305717	8.71378	9.61768	10.2425
VIT_02s0025g04290	0.325089	1.1556	4.78387	2.86943
VIT_02s0025g04300	9.78178	27.5299	83.7944	67.6066
VIT_02s0025g04310	16.0664	72.1438	128.085	96.6635
VIT_02s0025g04320	23.7074	82.5342	66.8683	36.4654
VIT_02s0025g04330	6.24441	7.35437	12.2552	32.5469
VIT_02s0025g04420	79.9064	275.279	233.231	227.561
VIT_02s0025g04460	766.022	51.6325	67.7108	20.3546
VIT_02s0025g04470	1.27389	2.37469	2.34386	4.60022
VIT_02s0025g04490	3.01752	10.8763	10.037	14.212
VIT_02s0025g04540	17.4901	15.1592	22.9533	80.06
VIT_02s0025g04570	10.2423	0.832264	0.60632	0.216481
VIT_02s0025g04620	1.96435	3.47321	4.86606	11.0166
VIT_02s0025g04660	120.044	24.0821	11.3531	3.29396
VIT_02s0025g04710	24.7889	2.65841	0.647425	0.0764674
VIT_02s0025g04720	207.852	71.3534	32.8421	14.7493
VIT_02s0025g04850	25.9064	3.55697	1.59969	0.967124
VIT_02s0025g04860	17.4286	2.07873	1.73912	0.166936
VIT_02s0025g04870	3.27243	15.9989	22.697	17.1617
VIT_02s0025g04880	9.67429	54.1296	85.3249	48.2542
VIT_02s0025g04890	1.58269	2.03211	5.90625	2.14332
VIT_02s0025g05030	0	4.10638	16.8525	18.1465
VIT_02s0025g05130	40.9134	16.3134	5.18742	5.41233
VIT_02s0033g00010	10.8234	32.145	63.551	68.4884
VIT_02s0033g00020	1.59566	10.9317	20.2941	27.8878
VIT_02s0033g00060	7.20167	5.32129	2.24077	0.709036
VIT_02s0033g00270	8.53983	48.0164	62.5633	52.3906
VIT_02s0033g00290	13.6083	5.07496	1.51364	1.68072
VIT_02s0033g00660	0	0.110802	14.2115	77.5253
VIT_02s0033g00670	0.638417	1.35297	59.911	355.848
VIT_02s0033g00700	0.392827	17.8359	170.939	159.036
VIT_02s0033g00770	1.36847	8.12515	345.917	1695.95
VIT_02s0033g00790	0	2.2704	16.6363	15.6527
VIT_02s0033g00800	23.2697	53.6811	332.871	854.595
VIT_02s0033g00850	0	4.1258	36.5042	39.6276
VIT_02s0033g00870	0.370132	1.26681	14.9735	30.4363
VIT_02s0033g01000	12.371	1.72983	0.556161	0.367835
VIT_02s0033g01020	4.77569	0.860605	0.445301	0.119243
VIT_02s0033g01050	16.2734	2.90058	0.213326	0.763669
VIT_02s0033g01060	0.568645	3.30502	1.1309	6.76505
VIT_02s0033g01310	7.28624	26.5794	50.6106	51.0471
VIT_02s0033g01380	61.8036	478.933	403.471	348.608
VIT_02s0033g01390	6.82884	70.3506	209.626	338.67
VIT_02s0033g01400	14.2998	196.273	510.999	491.002
VIT_02s0087g00140	5.43615	26.3973	12.2923	9.13042
VIT_02s0087g00190	20.2945	4.19038	1.24918	0.605147
VIT_02s0087g00330	0.432584	18.978	28.8646	20.7311
VIT_02s0087g00400	438.163	133.776	59.5182	26.4913
VIT_02s0087g00610	12.2313	2.37042	0.381927	0.22342
VIT_02s0087g00630	5.51745	2.13346	0.24222	0.0479856
VIT_02s0087g00710	9.43455	47.0853	31.135	13.9475
VIT_02s0087g00750	23.6134	417.998	1232.64	2505.17
VIT_02s0087g00800	25.9292	5.26315	2.22877	0.983683
VIT_02s0087g00910	22.2286	1.5942	0.427452	0.187539
VIT_02s0109g00080	48.7059	8.16564	0.955154	0
VIT_02s0109g00230	9.61793	2.11165	0.758108	0.427318
VIT_02s0109g00430	0.217731	31.5349	121.338	60.8486
VIT_02s0154g00010	183.232	91.6735	57.9343	16.9051
VIT_02s0154g00050	39.7427	11.3861	6.85487	4.15048
VIT_02s0154g00060	27.6986	8.29599	6.57283	2.44072
VIT_02s0154g00080	12.373	6.01915	2.60338	1.37273
VIT_02s0154g00130	5.51568	3.44826	2.12437	0.284433
VIT_02s0154g00160	0.346282	5.08304	21.7137	8.00219
VIT_02s0154g00220	10.958	30.4151	26.3423	16.6522
VIT_02s0154g00230	14.0779	29.4259	31.6619	26.4486
VIT_02s0154g00260	101.286	16.5586	0.851223	0.138665
VIT_02s0154g00310	13.352	1.89542	1.06358	0.725157
VIT_02s0154g00320	1514.35	223.892	70.7932	14.5431
VIT_02s0154g00350	36.6903	112.503	420.934	340.789
VIT_02s0154g00370	5.95615	38.3966	76.9801	102.606
VIT_02s0154g00400	16.5347	6.05438	3.93913	1.6385
VIT_02s0154g00480	1.75754	4.27209	5.71338	4.3676
VIT_02s0154g00520	63.4439	20.6053	8.95033	2.30599
VIT_02s0154g00590	8.59822	4.45371	1.7154	0.370979
VIT_02s0236g00020	5.10072	127.985	397.256	46.73
VIT_02s0236g00050	15.5094	3.05695	3.10034	0.705503
VIT_02s0236g00060	1.79658	33.803	123.325	15.0166
VIT_02s0236g00070	0	8.09866	1.56554	0.523474
VIT_02s0236g00100	324.728	1697.97	1283.07	318.797
VIT_02s0236g00120	23.2058	84.5597	128.041	44.9608
VIT_02s0236g00140	25.7036	37.1772	64.6621	132.645
VIT_02s0236g00150	1.22642	0.128956	3.0814	3.91943
VIT_02s0241g00030	46.827	0	1.91139	3.02295
VIT_02s0241g00060	2.54956	7.73113	10.8422	14.0599
VIT_02s0241g00100	10.9013	39.1675	48.5887	41.8797
VIT_03s0017g00300	12.3935	5.98523	1.36439	0.774752
VIT_03s0017g00650	80.0859	288.687	284.157	346.83
VIT_03s0017g00670	42.6233	128.465	130.082	108.636
VIT_03s0017g00680	46.7786	22.2685	6.2375	1.97569
VIT_03s0017g00830	11.7182	4.48168	2.54419	0.954352
VIT_03s0017g00940	6.4014	1.27395	0.399297	0.203719
VIT_03s0017g00980	13.6935	14.5886	22.2992	30.7462
VIT_03s0017g01010	9.04531	29.3567	38.4638	42.8577
VIT_03s0017g01210	362.45	499.613	127.807	33.7859
VIT_03s0017g01240	35.677	93.157	213.415	589.095
VIT_03s0017g01280	2.65568	71.3513	35.3303	34.3707
VIT_03s0017g01300	13.3572	1.92026	0.295449	0.155813
VIT_03s0017g01410	474.739	420.685	593.577	1331.43
VIT_03s0017g01660	12.1656	6.898	3.3274	1.1524
VIT_03s0017g01690	30.811	48.1545	93.1026	131.97
VIT_03s0017g01760	118.11	31.133	12.3221	6.85242
VIT_03s0017g01940	109.624	356.972	536.695	398.506
VIT_03s0017g01990	7.79875	208.337	279.748	103.777
VIT_03s0017g02000	34.4859	19.688	27.1211	67.603
VIT_03s0017g02110	1.5783	123.938	287.079	458.977
VIT_03s0017g02120	0	0.79216	7.22581	29.1676
VIT_03s0017g02140	0	2.88549	19.871	39.8685
VIT_03s0017g02160	15.4546	28.3248	20.355	31.6284
VIT_03s0017g02170	39.9391	187.525	68.6902	24.4561
VIT_03s0017g02260	2092.27	755.584	296.831	79.6227
VIT_03s0017g02330	12.5884	24.8798	20.4711	28.24
VIT_03s0038g00050	21.8181	5.48335	1.3333	1.03746
VIT_03s0038g00130	81.5789	206.076	375.71	193.64
VIT_03s0038g00220	3.39877	7.21795	14.1454	12.4539
VIT_03s0038g00230	5.06768	43.7456	26.5538	12.7229
VIT_03s0038g00250	3.0274	42.1961	15.9685	8.70826
VIT_03s0038g00340	1.44731	37.4347	18.5333	13.2388
VIT_03s0038g00360	41.0197	11.1248	6.60922	1.79295
VIT_03s0038g00370	17.4222	2.78168	0.997686	0.377156
VIT_03s0038g00660	10.0342	7.3395	20.3505	21.2745
VIT_03s0038g00670	62.9448	6.84758	1.17833	0.196081
VIT_03s0038g00690	107.03	9.47138	1.86438	1.38483
VIT_03s0038g00840	28.46	13.0957	6.26144	2.9394
VIT_03s0038g00850	10.5378	39.2521	30.7478	22.5404
VIT_03s0038g00880	35.2318	22.2257	7.67962	3.40643
VIT_03s0038g00910	23.2256	7.92429	1.35065	0.472187
VIT_03s0038g00920	5.65615	3.81228	1.45556	0.479262
VIT_03s0038g00940	8.38994	1.23092	0.253693	0.855543
VIT_03s0038g01350	37.9991	15.833	5.70929	2.5205
VIT_03s0038g01510	9008.74	3058.97	2520.09	816.749
VIT_03s0038g01650	8.63184	1.7176	0.899998	1.11787
VIT_03s0038g01820	74.1323	207.126	172.842	164.12
VIT_03s0038g01950	20.7444	111.785	76.2408	74.2676
VIT_03s0038g02090	263.249	35.381	9.69371	6.53224
VIT_03s0038g02110	327.61	36.1054	6.74484	3.15308
VIT_03s0038g02140	4.25096	2.07114	0.681417	0.359363
VIT_03s0038g02160	26.1117	8.10636	2.5486	1.27099
VIT_03s0038g02170	77.4292	19.1663	4.52322	0.813726
VIT_03s0038g02220	195.827	19.2213	2.33621	0.849946
VIT_03s0038g02230	516.205	64.2265	17.0357	3.87074
VIT_03s0038g02280	105.959	51.1791	15.1368	8.81559
VIT_03s0038g02440	1096.84	172.307	39.4767	12.1939
VIT_03s0038g02450	5.56531	17.7995	16.9372	8.29686
VIT_03s0038g02490	6.03322	75.7321	168.913	185.988
VIT_03s0038g02510	36.7285	9.54202	3.76861	1.1746
VIT_03s0038g02520	1577.11	301.111	125.856	48.8858
VIT_03s0038g02650	44.2119	42.033	63.5608	129.9
VIT_03s0038g02860	14.649	5.45147	1.51692	0.314814
VIT_03s0038g02930	12.414	3.36732	3.13111	0.703125
VIT_03s0038g03090	0.586487	6.55609	6.0305	1.82838
VIT_03s0038g03150	0.134122	0.407058	10.0782	16.2744
VIT_03s0038g03180	8.81048	2.3022	0.50379	1.09016
VIT_03s0038g03220	7.95087	105.359	53.9445	28.972
VIT_03s0038g03260	4.96881	6.02416	7.61435	10.4873
VIT_03s0038g03400	718.081	527.739	1533.9	1771.28
VIT_03s0038g03410	81.7132	5.92906	5.69826	11.2024
VIT_03s0038g03430	439.511	220.082	98.4314	38.9107
VIT_03s0038g03530	149.506	1131.3	1146.87	786.064
VIT_03s0038g03540	0.285888	4.84645	2.71466	2.96872
VIT_03s0038g03560	15.0951	3.1287	1.77894	0.145278
VIT_03s0038g03570	7.65392	29.4877	12.4712	5.65509
VIT_03s0038g03620	14.773	5.18364	1.72849	0.471994
VIT_03s0038g03660	16.959	2.68308	0.0864191	0.238381
VIT_03s0038g03810	5.54175	2.7168	1.25722	0.138584
VIT_03s0038g03860	142.609	92.5284	38.7882	10.6601
VIT_03s0038g03910	2.4981	10.3116	9.79817	11.3332
VIT_03s0038g03940	36.6284	13.116	3.55975	1.37347
VIT_03s0038g03970	42.0738	4.26112	1.19359	0.58839
VIT_03s0038g03980	78.5179	47.38	19.041	6.14213
VIT_03s0038g03990	21.5467	10.536	3.61095	2.47348
VIT_03s0038g04170	0	10.129	18.8652	21.6892
VIT_03s0038g04250	24.8797	11.6858	3.36382	1.09033
VIT_03s0038g04330	173.956	18.285	7.45146	1.44933
VIT_03s0038g04370	9.67224	6.63821	2.17966	0.801539
VIT_03s0038g04400	24.6247	48.438	46.8379	53.2757
VIT_03s0038g04450	16.4087	3.36041	0.465205	0.25343
VIT_03s0038g04530	0	1.43857	22.0777	35.724
VIT_03s0038g04540	0	1.17435	21.1481	29.2519
VIT_03s0038g04550	5.4528	2.94619	1.58147	0.266943
VIT_03s0038g04570	6.96643	0.347961	0.267684	0.133598
VIT_03s0038g04590	13.2324	1.34331	0.941632	0.672269
VIT_03s0038g04690	9.98382	43.0645	20.7946	4.6766
VIT_03s0038g04700	53.8158	18.9904	6.93663	1.81134
VIT_03s0038g04720	6.12477	1.01122	0	0.199704
VIT_03s0038g04760	85.6722	7.60706	2.10334	0.305533
VIT_03s0063g00010	32.5403	8.99769	0.767417	0.66168
VIT_03s0063g00030	16.9454	66.3611	31.0041	9.33833
VIT_03s0063g00060	19.3629	120.886	138.947	174.976
VIT_03s0063g00100	9.98525	3.01117	1.24544	0.977631
VIT_03s0063g00180	149.495	153.949	56.8672	16.5485
VIT_03s0063g00310	19.2022	4.68227	1.84715	2.07127
VIT_03s0063g00350	2.57667	1.13232	5.37658	7.67679
VIT_03s0063g00360	8.75455	19.9407	26.066	36.0111
VIT_03s0063g00370	5.33399	16.4114	23.8507	31.8001
VIT_03s0063g00380	91.9887	4.46995	0.72213	0.178331
VIT_03s0063g00430	0.330851	2.38848	7.58573	3.21405
VIT_03s0063g00460	433.265	46.4083	57.786	34.2578
VIT_03s0063g00550	1.29966	27.0379	68.5153	62.1829
VIT_03s0063g00650	17.3593	4.43819	3.11623	1.87385
VIT_03s0063g00700	0.201818	0.104895	20.4536	248.168
VIT_03s0063g00750	235.322	72.3851	32.3249	46.8914
VIT_03s0063g00780	37.484	34.5009	10.9299	1.67396
VIT_03s0063g00840	5.53154	12.5835	11.696	14.7227
VIT_03s0063g00860	115.808	25.3932	9.80295	1.92699
VIT_03s0063g00880	71.4977	421.753	368.728	256.585
VIT_03s0063g00980	0	16.9055	34.3199	7.67631
VIT_03s0063g00990	0	0.900108	8.44032	2.23799
VIT_03s0063g01150	36.4871	14.5789	45.2709	267.51
VIT_03s0063g01160	2.18499	2.40102	16.8953	267.007
VIT_03s0063g01210	6.01516	3.93567	22.1623	324.35
VIT_03s0063g01260	10.0517	2.38584	4.06708	22.4549
VIT_03s0063g01280	2.37028	2.11156	11.874	157.042
VIT_03s0063g01310	21.6645	6.07595	2.20634	6.38121
VIT_03s0063g01340	19.451	8.56892	2.7311	2.0167
VIT_03s0063g01530	1.34529	11.4184	4.19782	0.538009
VIT_03s0063g01560	1.00558	3.43041	8.84465	10.8503
VIT_03s0063g01650	0.977732	6.07206	1.61111	0.30718
VIT_03s0063g01690	2.3747	8.04165	1.47956	0.0610007
VIT_03s0063g01760	0.50534	1.11409	3.65706	10.1803
VIT_03s0063g01770	582.652	84.6529	53.6575	37.6998
VIT_03s0063g01780	2.43699	12.4867	6.82216	12.0442
VIT_03s0063g01790	144.671	322.215	424.588	503.706
VIT_03s0063g01820	0.4627	2.36816	102.362	676.897
VIT_03s0063g01870	219.472	72.9567	32.7912	21.4619
VIT_03s0063g01890	4.29061	1.60434	0.289306	0.0952594
VIT_03s0063g01910	66.7615	13.6539	5.4393	1.61423
VIT_03s0063g01930	232.826	77.691	49.1033	22.6136
VIT_03s0063g01940	1.80573	32.3181	70.6085	35.4086
VIT_03s0063g01960	114.41	417.463	503.986	935.354
VIT_03s0063g01970	49.7735	117.952	123.854	86.1663
VIT_03s0063g02050	40.7579	97.3132	206.045	144.4
VIT_03s0063g02240	1.4823	6.82683	1.79751	0
VIT_03s0063g02250	88.2749	63.2163	18.5643	2.59992
VIT_03s0063g02290	20.8704	8.32208	3.45322	1.52216
VIT_03s0063g02320	0.248112	5.91588	4.50783	4.10823
VIT_03s0063g02330	11.0767	60.1901	26.862	21.3094
VIT_03s0063g02340	14.3671	3.18018	1.78247	0.459916
VIT_03s0063g02360	6.69735	0.515462	0	0
VIT_03s0063g02390	11.0158	52.4353	131.64	116.302
VIT_03s0063g02400	16.829	65.9183	99.5324	98.7731
VIT_03s0063g02490	78.5671	32.1894	7.39834	2.71572
VIT_03s0063g02510	15.681	1.74766	0.365535	0.280697
VIT_03s0063g02520	62.4926	11.3204	7.20381	4.13662
VIT_03s0063g02530	28.5087	7.17021	3.07834	3.5468
VIT_03s0063g02640	24.6368	56.955	52.5698	56.8042
VIT_03s0063g02650	0	102.544	443.719	628.449
VIT_03s0063g02670	12.9002	0.564127	0.345544	0.320841
VIT_03s0088g00270	30.468	118.327	245.777	221.76
VIT_03s0088g00290	125.329	19.5735	74.5252	331.782
VIT_03s0088g00620	48.8996	14.8942	8.23791	2.11418
VIT_03s0088g00700	0	0.829882	24.6472	149.797
VIT_03s0088g00710	2.32898	13.1258	59.1384	77.5681
VIT_03s0088g00990	15.2856	6.16778	2.17033	1.1385
VIT_03s0088g01180	21.3767	127.431	93.8556	45.4485
VIT_03s0088g01190	23.687	6.10536	2.67461	0.472691
VIT_03s0088g01200	3.52836	10.522	11.6478	8.75086
VIT_03s0088g01220	8.32628	38.6317	31.0634	27.5376
VIT_03s0088g01250	86.4983	28.7984	14.6301	7.45269
VIT_03s0091g00040	39.304	21.6945	8.68371	1.63107
VIT_03s0091g00160	55.5637	1953.38	1426.05	584.33
VIT_03s0091g00260	23.1269	5.84022	0.235476	0.131548
VIT_03s0091g00310	87.03	476.936	418.617	361.725
VIT_03s0091g00410	13.8789	7.50897	2.36309	0.402774
VIT_03s0091g00420	201.827	85.8976	42.3049	15.4405
VIT_03s0091g00450	57.2655	10.2603	8.63521	7.27704
VIT_03s0091g00520	9.64684	21.2385	26.3412	37.7346
VIT_03s0091g00580	13.9671	39.709	56.5404	122.841
VIT_03s0091g00630	24.6145	8.1525	5.54574	1.91077
VIT_03s0091g00810	261.184	841.733	1649.16	2141.2
VIT_03s0091g00860	5.59515	0.828886	0.371084	0.405899
VIT_03s0091g00870	48.2065	9.04711	3.47083	2.2178
VIT_03s0091g01040	263.833	358.851	678.586	751.912
VIT_03s0091g01060	9.03707	16.912	24.7126	12.5026
VIT_03s0091g01190	61.8964	25.3239	9.96923	6.89219
VIT_03s0097g00120	0	5.753	1.11026	0.782542
VIT_03s0097g00240	8.38152	29.3749	28.31	17.0587
VIT_03s0097g00510	14.0328	62.6824	24.2269	5.90484
VIT_03s0097g00520	4.94299	13.1371	16.0397	26.9536
VIT_03s0110g00360	95.4349	13.5416	1.06663	0.163708
VIT_03s0132g00070	22.2256	8.13583	3.90317	1.8117
VIT_03s0132g00340	1.23675	10.1257	6.04539	4.534
VIT_03s0180g00030	62.1311	80.4343	141.205	255.881
VIT_03s0180g00070	819.143	198.733	93.0617	27.1615
VIT_03s0180g00090	14.5554	14.7724	1.75898	0.290915
VIT_03s0180g00110	24.2176	2.18491	1.16774	0.233685
VIT_03s0180g00120	4.56955	3.02793	0.701456	0.254806
VIT_03s0180g00160	31.8185	16.9672	8.8164	2.91194
VIT_03s0180g00280	1.58311	37.0887	58.5142	49.7523
VIT_04s0008g00030	17.0139	49.9654	49.8302	37.9685
VIT_04s0008g00180	7.39428	60.6304	89.4602	154.236
VIT_04s0008g00470	69.2828	122.509	156.753	196.531
VIT_04s0008g00510	6.46248	20.165	20.4205	19.7596
VIT_04s0008g00530	9.6245	4.08282	1.91147	0.657179
VIT_04s0008g00610	180.621	23.8468	7.43456	1.76814
VIT_04s0008g00720	328.596	98.4868	44.3302	24.6787
VIT_04s0008g00780	2.99666	11.0722	7.70899	4.56447
VIT_04s0008g00790	15.2179	95.9078	86.2693	39.2229
VIT_04s0008g00900	2.77839	26.056	13.5364	4.54912
VIT_04s0008g00950	9.41581	2.0849	0.985001	3.06912
VIT_04s0008g01120	119.883	13.8334	2.38676	1.11295
VIT_04s0008g01130	1.024	3.40418	4.81992	6.19732
VIT_04s0008g01210	49.1376	14.9575	6.61517	3.29223
VIT_04s0008g01230	50.1881	37.9691	10.5105	3.38263
VIT_04s0008g01250	37.0016	26.3283	7.19942	1.80824
VIT_04s0008g01280	7.54089	0.20231	0.351847	0
VIT_04s0008g01300	10.7209	3.204	1.26012	0.427469
VIT_04s0008g01420	20.5059	5.39239	1.17194	0.651297
VIT_04s0008g01490	112.103	44.1198	12.1506	7.49008
VIT_04s0008g01700	6.34183	0.38203	0.595918	0.0724252
VIT_04s0008g01730	205.064	21.3016	3.38283	0.372891
VIT_04s0008g01880	38.5909	35.667	8.02047	3.6506
VIT_04s0008g01900	12.4854	2.97622	0.699986	0.111676
VIT_04s0008g01910	48.9583	18.3916	11.211	2.88528
VIT_04s0008g01950	10.25	3.99932	2.7088	0.338937
VIT_04s0008g02030	1.88395	15.4559	14.0584	29.8827
VIT_04s0008g02040	7.19783	12.3464	10.0499	18.2031
VIT_04s0008g02070	3.39894	42.1192	57.7818	118.074
VIT_04s0008g02090	99.4325	194.944	552.667	626.579
VIT_04s0008g02250	61.7547	13.241	2.76856	0.243299
VIT_04s0008g02340	9.96175	12.4613	21.3451	26.0407
VIT_04s0008g02370	6.83054	0.751426	0.101825	0.166414
VIT_04s0008g02460	70.0593	204.087	193.228	227.858
VIT_04s0008g02520	1.96417	19.2369	5.07254	1.4745
VIT_04s0008g02540	23.6763	57.5213	36.4624	54.1739
VIT_04s0008g02640	12.3634	2.9692	0.961386	0.748567
VIT_04s0008g02680	21.9163	4.74901	4.56617	2.34461
VIT_04s0008g02760	12.7053	0.415412	0	0
VIT_04s0008g02770	14.4464	3.30756	1.53991	0.852717
VIT_04s0008g02800	0	1.60728	8.69596	8.76267
VIT_04s0008g02860	2.76159	31.4298	26.6852	28.6105
VIT_04s0008g03050	23.4108	87.5412	41.9694	20.5129
VIT_04s0008g03160	15.3874	73.5514	117.051	64.093
VIT_04s0008g03210	38.7366	8.75937	8.65438	2.59519
VIT_04s0008g03220	53.4248	82.9674	177.936	205.778
VIT_04s0008g03320	38.0966	16.4471	6.03697	2.87741
VIT_04s0008g03400	24.1111	6.38135	2.65033	0.661373
VIT_04s0008g03410	19.305	27.2998	18.2922	37.4205
VIT_04s0008g03430	4.16249	9.15863	9.7007	16.3188
VIT_04s0008g03530	0.591937	56.963	50.5135	36.899
VIT_04s0008g03810	22.9522	43.8223	35.3308	59.7561
VIT_04s0008g03890	5.39513	8.02731	12.8942	8.55984
VIT_04s0008g03930	717.93	406.18	111.356	12.1537
VIT_04s0008g03950	13.8067	0.73185	0.159554	0.0979541
VIT_04s0008g04000	20.9313	1.03912	0	0
VIT_04s0008g04060	88.6879	13.338	16.0337	13.0553
VIT_04s0008g04150	88.9323	8.15009	0.614842	0.737688
VIT_04s0008g04160	13.1619	1.96641	0.278385	0.0854538
VIT_04s0008g04220	4.90066	16.0143	9.87766	9.46663
VIT_04s0008g04270	4.07355	5.3981	5.34147	12.3661
VIT_04s0008g04310	5.71587	2.39335	0.556205	0.284253
VIT_04s0008g04490	33.8529	2.43285	1.18154	0.563291
VIT_04s0008g04780	5.74684	18.221	13.3678	11.6137
VIT_04s0008g04920	6.10787	1.20577	0.623902	0.227479
VIT_04s0008g04950	17.4506	2.82286	0.986382	0.622725
VIT_04s0008g05010	145.212	12.1601	7.09467	1.23842
VIT_04s0008g05040	1.90817	4.01677	8.63968	12.1523
VIT_04s0008g05100	10.297	33.6107	27.6838	27.999
VIT_04s0008g05150	37.5273	4.59146	0.361536	0.221956
VIT_04s0008g05190	11.409	5.73126	2.7127	0.365358
VIT_04s0008g05220	57.3403	24.6602	8.41634	4.40484
VIT_04s0008g05340	1.1017	1.38108	0.923733	9.87803
VIT_04s0008g05350	7.5022	14.8364	129.257	860.224
VIT_04s0008g05380	5.04547	1.52104	0.137409	3.70715
VIT_04s0008g05390	0.726037	0.44713	6.24651	69.3796
VIT_04s0008g05410	30.274	7.45207	2.45971	0.570315
VIT_04s0008g05500	0.832563	4.47185	3.54229	4.03616
VIT_04s0008g05510	67.1981	6.04417	6.05978	13.11
VIT_04s0008g05540	35.9995	21.2671	5.83171	2.10886
VIT_04s0008g05560	7.49073	1.14079	0.373063	0.209684
VIT_04s0008g05570	13.7221	27.4617	30.6469	38.0156
VIT_04s0008g05590	97.5062	22.5866	5.86447	2.09043
VIT_04s0008g05600	20.7214	6.5959	2.59432	1.68672
VIT_04s0008g05620	12.0014	2.55108	2.00407	1.03818
VIT_04s0008g05700	1.07687	0.648131	2.0051	24.9072
VIT_04s0008g05750	0.730198	9.70168	34.5374	39.3476
VIT_04s0008g05830	6.24033	1.13829	0.107375	0.0547821
VIT_04s0008g05970	11.5174	129.405	167.925	198.414
VIT_04s0008g06000	35.286	4.45436	0.39845	0
VIT_04s0008g06030	234.112	533.264	623.556	448.195
VIT_04s0008g06050	10.688	3.06904	1.18018	1.16353
VIT_04s0008g06070	5.00764	4.20085	1.66569	0.430808
VIT_04s0008g06140	70.5769	6.24573	4.32475	0.857053
VIT_04s0008g06150	361.332	28.536	33.8311	6.23375
VIT_04s0008g06310	8.84911	16.4756	17.5103	26.073
VIT_04s0008g06580	7.42434	2.01058	0.710836	0.299334
VIT_04s0008g06590	2.37969	1.36957	3.20496	8.34354
VIT_04s0008g06620	1.89427	12.6235	13.5447	12.7195
VIT_04s0008g06630	7.09597	1.957	1.43056	0.643439
VIT_04s0008g06670	32.924	4.65108	1.88121	0.285932
VIT_04s0008g06730	28.8177	174.909	190.384	136.578
VIT_04s0008g06790	1.95439	9.52018	4.73168	1.6386
VIT_04s0008g06830	4.45078	32.832	37.1423	33.4932
VIT_04s0008g06850	3.53987	15.0096	15.3755	11.2582
VIT_04s0008g06870	623.059	250.497	171.959	68.8838
VIT_04s0008g06930	141.761	35.2553	9.50249	2.36215
VIT_04s0008g06970	14.6669	54.5554	68.7399	75.5444
VIT_04s0008g06980	5.57891	3.97494	0.427124	0
VIT_04s0008g07020	43.9857	3.25515	0.221697	0.432622
VIT_04s0008g07110	93.5924	75.3761	26.9996	8.0971
VIT_04s0008g07170	2.00341	6.85719	1.28969	0.524209
VIT_04s0008g07220	3.15526	18.4535	4.90092	2.34966
VIT_04s0008g07260	68.7126	165.597	149.47	132.352
VIT_04s0008g07340	351.499	49.967	22.0168	14.5933
VIT_04s0008g07370	57.1201	6.19147	7.07943	0.903911
VIT_04s0023g00210	1.75728	1.67183	6.85156	3.91344
VIT_04s0023g00290	5.6278	43.7792	41.0783	65.8208
VIT_04s0023g00300	9.67372	2.83592	0.340217	0.297128
VIT_04s0023g00360	30.2308	12.3023	2.85268	1.01058
VIT_04s0023g00400	19.6286	2.86647	3.34503	1.38006
VIT_04s0023g00410	265.665	55.0097	19.76	3.50619
VIT_04s0023g00430	17.3449	70.8058	119.034	174.79
VIT_04s0023g00600	210.871	536.801	472.213	466.961
VIT_04s0023g00690	43.2381	51.359	67.3279	107.261
VIT_04s0023g00740	89.579	28.1262	11.2532	5.50755
VIT_04s0023g00780	22.6292	10.3162	3.07539	1.19906
VIT_04s0023g00790	34.473	22.0091	4.87239	0.587148
VIT_04s0023g01000	10.0497	1.31509	0.265039	0.0740315
VIT_04s0023g01010	9.33148	0.582304	0	0
VIT_04s0023g01020	6.28754	2.06131	0.579098	0.127036
VIT_04s0023g01040	72.7157	32.8262	13.6257	5.2031
VIT_04s0023g01080	6.26566	14.9547	18.3639	21.992
VIT_04s0023g01110	237.751	26.4289	18.2528	4.03665
VIT_04s0023g01120	57.5327	219.957	97.9101	41.761
VIT_04s0023g01150	68.7096	11.3416	4.03492	13.4459
VIT_04s0023g01170	14.6356	1.65211	0.192352	0.357201
VIT_04s0023g01290	0	0.98799	12.9231	2.30918
VIT_04s0023g01320	130.979	120.318	188.027	322.025
VIT_04s0023g01380	170.757	59.6844	19.5723	6.14466
VIT_04s0023g01460	14.4502	61.3843	31.3381	9.82047
VIT_04s0023g01490	27.8438	5.43641	1.61309	0
VIT_04s0023g01530	7.6851	5.13581	0.948654	0.93795
VIT_04s0023g01550	7.33598	0.327058	0	0
VIT_04s0023g01600	18.7035	1.46595	0.11166	0.125519
VIT_04s0023g01660	209.371	39.5857	10.8713	4.01359
VIT_04s0023g01710	40.0717	57.4997	79.3051	89.1059
VIT_04s0023g01720	12.9481	19.3118	34.5455	60.8725
VIT_04s0023g01760	3.51802	12.2953	4.78595	0.433523
VIT_04s0023g01830	1.2847	5.73739	2.48293	1.32154
VIT_04s0023g01850	0.717308	2.45217	32.705	19.929
VIT_04s0023g01890	6.57484	2.90059	0.152016	0.26421
VIT_04s0023g01910	5.69757	0	0	0
VIT_04s0023g01980	0	0.650892	3.46665	4.13212
VIT_04s0023g01990	19.3496	89.202	284.916	301.218
VIT_04s0023g02010	12.5706	3.13077	1.11463	0.338833
VIT_04s0023g02040	131.56	24.3633	12.6992	8.71594
VIT_04s0023g02100	5.66947	47.8203	181.433	136.361
VIT_04s0023g02110	11.6358	45.2202	51.1992	66.6929
VIT_04s0023g02130	52.7121	7.95927	0.362743	0.846467
VIT_04s0023g02210	0.178212	5.52943	84.4005	70.7834
VIT_04s0023g02230	11.3275	298.576	11.9731	1.19164
VIT_04s0023g02240	0.371374	17.8488	0.825843	0
VIT_04s0023g02260	0.241373	9.77688	0.441902	0
VIT_04s0023g02280	0	38.3419	14.7442	1.10397
VIT_04s0023g02310	0.610758	18.8298	3.2246	1.13505
VIT_04s0023g02420	13.0939	15.7144	20.8755	29.618
VIT_04s0023g02480	2011.81	1106.32	669.333	206.502
VIT_04s0023g02500	25.7605	9.72491	5.42318	2.06412
VIT_04s0023g02650	12.6229	6.90802	2.42522	0.367418
VIT_04s0023g02690	12.1506	15.5491	1.98319	1.01397
VIT_04s0023g02810	5.66479	3.23357	0.946127	0.198197
VIT_04s0023g02900	185.191	1031.14	633.084	292.929
VIT_04s0023g02920	11.6938	11.0198	14.3495	28.6658
VIT_04s0023g02990	5.85805	1.41916	0.669971	0.673929
VIT_04s0023g03010	143.488	10.2428	1.55841	0.637741
VIT_04s0023g03030	35.6254	5.40306	1.52547	1.5392
VIT_04s0023g03070	3.85106	6.0117	1.90526	0.330639
VIT_04s0023g03130	167.154	50.0626	15.4808	6.84501
VIT_04s0023g03170	83.2142	269.51	282.428	252.694
VIT_04s0023g03240	11.8385	3.3123	1.17033	0.419656
VIT_04s0023g03290	16.8583	6.23168	1.81298	0.508405
VIT_04s0023g03340	26.6834	38.9168	87.9004	93.4536
VIT_04s0023g03360	7.76359	2.08754	0.782768	0.431022
VIT_04s0023g03470	105.207	56.9556	18.6794	7.49953
VIT_04s0023g03490	1.44779	2.26143	2.57285	8.89292
VIT_04s0023g03510	39.1766	8.96967	2.00258	0.663789
VIT_04s0023g03520	38.0146	159.341	116.563	64.0904
VIT_04s0023g03550	101.645	12.6313	5.79977	1.49137
VIT_04s0023g03650	5.08329	1.11075	0.787863	0.0384071
VIT_04s0023g03680	6.50972	0.697362	0.494353	0.0904928
VIT_04s0023g03820	80.8002	153.823	238.287	209.454
VIT_04s0043g00220	9.39061	46.5544	59.1449	42.5522
VIT_04s0043g00250	18.5555	35.8749	28.7339	37.6288
VIT_04s0043g00330	242.705	56.331	17.4333	9.36376
VIT_04s0043g00360	7.61588	7.55265	2.15708	0.642201
VIT_04s0043g00770	1.20182	7.03757	2.78902	1.49689
VIT_04s0043g00850	19.854	56.9287	49.3972	21.4372
VIT_04s0044g00010	11.5244	4.94692	2.02594	1.07238
VIT_04s0044g00020	68.6159	13.8986	4.53082	1.43267
VIT_04s0044g00040	23.307	531.141	260.596	116.288
VIT_04s0044g00050	5.69447	18.6943	10.274	9.42748
VIT_04s0044g00130	23.6524	2.61866	1.19071	0.896741
VIT_04s0044g00150	18.771	15.5191	2.196	1.16846
VIT_04s0044g00220	36.9784	315.379	493.625	826.115
VIT_04s0044g00250	16.7498	19.2977	92.6288	111.323
VIT_04s0044g00270	0.828029	90.3795	636.863	627.769
VIT_04s0044g00290	12.9046	2.82637	1.38565	0.160602
VIT_04s0044g00360	0	0	2.2691	15.0862
VIT_04s0044g00380	0	0	1.34605	13.2268
VIT_04s0044g00600	41.0541	25.8608	0.975052	0
VIT_04s0044g00610	12.4153	3.02081	1.34579	0.794025
VIT_04s0044g00650	1.01684	1.20215	4.51755	7.30112
VIT_04s0044g00660	0.207441	8.82097	7.70395	5.50029
VIT_04s0044g00680	0	1.4334	12.9698	18.454
VIT_04s0044g00730	4.20781	0.775621	0.467926	0.425381
VIT_04s0044g00870	8.83015	206.713	233.566	145.885
VIT_04s0044g00970	13.0772	1.63118	0.259369	0
VIT_04s0044g01110	158.693	689.388	268.71	326.265
VIT_04s0044g01120	2.47755	24.7474	12.5715	14.4843
VIT_04s0044g01130	6.83237	56.1279	15.5457	28.2718
VIT_04s0044g01160	0.913801	5.87052	3.87465	5.45646
VIT_04s0044g01170	0	1.21099	3.26614	6.75727
VIT_04s0044g01230	10.1345	9.99933	8.43395	38.0218
VIT_04s0044g01240	20.3354	11.0023	3.99222	1.39759
VIT_04s0044g01310	12.8538	3.70483	1.34901	0.111047
VIT_04s0044g01410	326.766	22.5704	5.47583	1.76778
VIT_04s0044g01420	3.25214	13.3438	12.0178	22.7218
VIT_04s0044g01430	86.2309	371.826	591.22	657.3
VIT_04s0044g01450	9.29318	22.514	32.2691	27.5178
VIT_04s0044g01460	3.6423	18.16	12.8377	6.77125
VIT_04s0044g01490	13.7759	2.96557	0.260762	0.722994
VIT_04s0044g01500	57.8847	23.722	4.92254	1.41799
VIT_04s0044g01560	24.1773	7.82783	2.48669	1.78877
VIT_04s0044g01670	11.2364	32.8605	19.4882	23.4532
VIT_04s0044g01880	87.2585	659.417	615.079	807.631
VIT_04s0044g01990	3.97581	18.6094	7.75442	2.55113
VIT_04s0044g02010	41.3514	251.349	485.612	180.889
VIT_04s0044g02020	6.21892	1.58088	0.784616	1.29569
VIT_04s0069g00780	11.3605	14.7089	3.89366	0.781047
VIT_04s0069g00860	9.85663	71.6709	68.229	46.9933
VIT_04s0069g00880	0	5.36518	12.4055	16.1479
VIT_04s0069g00920	162.318	475.054	425.696	255.975
VIT_04s0069g00980	1.36135	40.0476	54.9014	45.348
VIT_04s0069g01000	6.54521	1.48994	0.542106	0.422102
VIT_04s0069g01010	10.8068	331.967	540.086	1275.36
VIT_04s0079g00260	6.0041	1.18745	0.818817	0.195951
VIT_04s0079g00410	55.9792	5.76036	5.9277	6.86081
VIT_04s0079g00420	58.4254	20.7444	5.89163	2.82911
VIT_04s0079g00540	8.73665	21.7594	17.558	24.6735
VIT_04s0079g00680	42.2958	2.69391	0.462403	0.0660671
VIT_04s0079g00790	16.3745	112.177	34.9261	11.1572
VIT_04s0079g00800	52.4728	28.1362	9.47156	3.42055
VIT_04s0210g00170	44.8342	22.3051	5.17178	2.51582
VIT_05s0020g00420	72.1882	3.38033	0.11032	0.0562847
VIT_05s0020g00440	5.61882	5.09277	1.08998	0.400123
VIT_05s0020g00680	5.2939	0.977135	0.178182	0.0227269
VIT_05s0020g00730	8.89954	4.88845	1.55407	0.425751
VIT_05s0020g00760	42.6771	12.6602	7.92872	4.69055
VIT_05s0020g00780	5.0649	17.6766	12.1757	8.3621
VIT_05s0020g00820	5.88184	1.13914	0.390954	0.485596
VIT_05s0020g00840	61.7892	25.154	12.0255	4.41674
VIT_05s0020g00970	181.992	190.903	424.247	343.128
VIT_05s0020g01020	0	0	2.10995	4.79392
VIT_05s0020g01100	6.64978	2.16098	0.564419	0
VIT_05s0020g01140	39.3219	12.4951	6.95415	2.35255
VIT_05s0020g01310	26.6323	6.47222	2.73466	1.43671
VIT_05s0020g01380	8.35047	18.739	25.5752	33.3295
VIT_05s0020g01400	160.801	259.504	369.549	317.668
VIT_05s0020g01460	35.6621	17.8561	32.6535	68.5649
VIT_05s0020g01490	27.4666	7.37599	5.01786	2.42906
VIT_05s0020g01530	36.0254	16.5886	3.29825	1.10467
VIT_05s0020g01620	0.413718	4.43222	3.40843	2.34185
VIT_05s0020g01820	39.9691	33.698	16.6771	4.24494
VIT_05s0020g01830	188.258	94.3335	162.364	413.966
VIT_05s0020g01900	22.8236	4.76482	0.275896	0.59047
VIT_05s0020g01910	1118.39	214.249	390.274	395.153
VIT_05s0020g01930	6.55695	4.52006	0.913028	0.323582
VIT_05s0020g01970	8.02049	2.64105	1.01581	0.302646
VIT_05s0020g02080	29.7631	6.86885	3.32074	1.5222
VIT_05s0020g02130	102.424	77.5424	19.3593	4.84749
VIT_05s0020g02200	2.67953	29.7804	21.6665	29.4044
VIT_05s0020g02290	14.6137	2.07311	0.436551	0
VIT_05s0020g02310	9.65377	0.643407	0.809059	0.203918
VIT_05s0020g02330	3.56988	5.172	5.845	8.43263
VIT_05s0020g02520	25.3954	28.9621	36.6998	48.8318
VIT_05s0020g02610	6.20817	17.3252	20.3528	27.9585
VIT_05s0020g02620	1.46781	3.05289	5.07988	4.87259
VIT_05s0020g02680	24.6996	34.8493	46.5539	46.9297
VIT_05s0020g02690	19.0925	5.33527	0.930115	0.34185
VIT_05s0020g02730	0.355628	9.72543	16.8699	5.44074
VIT_05s0020g02810	15.4823	4.41605	1.50152	0.78423
VIT_05s0020g02830	152.573	15.7052	3.63376	1.14914
VIT_05s0020g02920	2.89622	10.9527	9.90548	6.39822
VIT_05s0020g02940	8.01437	8.77853	10.9557	16.4613
VIT_05s0020g03010	31.2253	6.68491	1.61283	0.588049
VIT_05s0020g03030	10.0893	10.9322	12.4882	23.1404
VIT_05s0020g03070	7.53157	4.82089	4.61232	15.9579
VIT_05s0020g03140	12.304	953.297	1688.17	1699.17
VIT_05s0020g03180	658.821	183.651	70.2576	26.3955
VIT_05s0020g03190	116.991	122.649	232.409	304.876
VIT_05s0020g03240	9.23759	17.4897	20.5257	28.9293
VIT_05s0020g03280	0.54517	6.64587	8.32549	9.2903
VIT_05s0020g03290	0.622313	5.93185	13.2647	12.2258
VIT_05s0020g03300	0	5.04655	13.46	16.2579
VIT_05s0020g03340	10.0925	2.5474	1.27019	0.127858
VIT_05s0020g03350	12.3368	2.03765	0.287801	0.0841793
VIT_05s0020g03360	62.0898	22.7744	17.1384	3.64323
VIT_05s0020g03490	9.77585	3.36874	0.339462	0
VIT_05s0020g03510	11.8989	2.99072	1.67254	0.279825
VIT_05s0020g03610	236.479	43.731	46.5143	16.6021
VIT_05s0020g03620	9.64369	6.36761	0.780027	2.12574
VIT_05s0020g03670	22.2321	4.23575	3.16568	1.50322
VIT_05s0020g03680	4.08109	121.979	224.757	128.684
VIT_05s0020g03690	313.854	657.105	1094.13	467.01
VIT_05s0020g03710	232.946	994.207	1359.64	688.509
VIT_05s0020g03860	37.95	3.15774	2.077	2.80251
VIT_05s0020g03900	7.37941	44.8513	25.4762	15.6894
VIT_05s0020g03910	11.6267	2.77064	1.62988	0.355589
VIT_05s0020g04010	29.8364	18.3383	2.76738	1.69384
VIT_05s0020g04020	48.1942	11.7136	3.14046	1.03909
VIT_05s0020g04040	12.8018	1.77202	0.320166	0.245021
VIT_05s0020g04070	62.4145	36.759	6.96161	4.23164
VIT_05s0020g04110	139.931	12.0869	1.2532	2.56142
VIT_05s0020g04280	2.88312	40.267	12.756	5.1502
VIT_05s0020g04420	34.5476	216.494	224.15	234.626
VIT_05s0020g04430	28.1573	12.9048	2.93853	1.44334
VIT_05s0020g04440	34.6574	28.659	4.58497	1.23316
VIT_05s0020g04460	54.8168	71.8287	113.228	102.988
VIT_05s0020g04470	26.934	24.7085	35.3921	54.8179
VIT_05s0020g04490	32.4823	3.06707	0.293851	0.149921
VIT_05s0020g04500	57.4742	1.62958	0	0.230855
VIT_05s0020g04510	243.923	43.6261	15.7516	7.96662
VIT_05s0020g04540	60.8159	39.61	12.9994	1.82584
VIT_05s0020g04570	15.2775	31.036	36.9357	37.0091
VIT_05s0020g04590	26.7409	11.7651	5.20408	2.97791
VIT_05s0020g04600	20.2165	4.83229	2.984	1.01686
VIT_05s0020g04610	6.16995	22.6152	40.6325	37.5068
VIT_05s0020g04690	465.045	29.6537	9.12591	4.65692
VIT_05s0020g04720	16.7104	28.9481	23.0074	31.4487
VIT_05s0020g04760	54.2039	13.6648	7.49716	6.73646
VIT_05s0020g04800	530.382	54.7462	35.6759	20.3995
VIT_05s0020g04860	5.45952	1.65154	0.498329	0.737558
VIT_05s0020g04930	5.06952	0.624245	0	0.183082
VIT_05s0020g04990	7.05948	228.357	443.948	404.7
VIT_05s0020g05000	1.48551	8.31965	158.887	127.608
VIT_05s0020g05020	0	0	7.47694	22.2972
VIT_05s0020g05040	0	8.52026	74.2451	85.9496
VIT_05s0029g00060	16.8188	3.37472	1.31187	0.0806702
VIT_05s0029g00080	0.861608	2.27822	4.04157	22.5189
VIT_05s0029g00140	8.66267	0.0782004	0.54401	0.291072
VIT_05s0029g00190	9.68727	1.93104	0	0.290555
VIT_05s0029g00240	283.695	63.3539	51.3505	29.9734
VIT_05s0029g00350	7.95067	14.6784	16.3811	18.9979
VIT_05s0029g00370	47.31	1.03572	2.09924	0
VIT_05s0029g00390	8.63124	7.47036	3.61541	0.809889
VIT_05s0029g00420	393.981	344.36	78.6427	19.069
VIT_05s0029g01210	5.69118	11.572	9.5219	11.6205
VIT_05s0049g00010	18.9587	73.3584	170.426	90.8652
VIT_05s0049g00040	5.51842	0.0927701	0	0.314844
VIT_05s0049g00100	3.46227	15.0093	28.964	12.8478
VIT_05s0049g00120	4.49023	3.70171	0.923456	0.158953
VIT_05s0049g00200	59.199	68.5106	84.9068	111.414
VIT_05s0049g00220	1.3515	6.50411	4.99453	3.54154
VIT_05s0049g00270	14.0591	5.0489	1.87343	1.10144
VIT_05s0049g00280	13.2615	7.27047	0.995571	0.697255
VIT_05s0049g00400	36.7258	67.6825	88.202	58.3098
VIT_05s0049g00410	16.7695	37.4362	42.0902	31.4929
VIT_05s0049g00420	8.6017	1.82283	0.587501	0.586429
VIT_05s0049g00430	0	0.463754	8.47305	32.1699
VIT_05s0049g00460	14.6955	72.5183	98.0177	162.375
VIT_05s0049g00480	1.95536	33.3806	4.55612	1.17838
VIT_05s0049g00490	16.8401	27.3091	126.577	204.099
VIT_05s0049g00500	7.12492	24.9955	87.06	224.843
VIT_05s0049g00510	44.5315	89.8152	242.428	226.287
VIT_05s0049g00570	277.904	145.08	64.9871	21.9684
VIT_05s0049g00600	0.495178	11.4254	3.98812	5.4063
VIT_05s0049g00610	70.2632	232.404	123.514	41.9864
VIT_05s0049g00660	32.685	123.347	93.236	53.984
VIT_05s0049g00720	17.7323	86.5922	127.3	78.9562
VIT_05s0049g00730	0.70162	17.7644	26.3013	14.6549
VIT_05s0049g00760	1.74066	11.6042	1.7491	0.281961
VIT_05s0049g00770	62.3706	628.894	147.086	45.0213
VIT_05s0049g00780	29.5444	370.905	60.6709	18.9747
VIT_05s0049g00790	489.51	2779.45	414.881	59.96
VIT_05s0049g00800	211.885	1747.44	308.965	49.457
VIT_05s0049g00810	367.957	1898.32	320.621	40.7579
VIT_05s0049g00840	70.5265	567.291	86.8386	13.9872
VIT_05s0049g00940	62.3951	724.646	494.85	214.477
VIT_05s0049g00950	65.0653	3.17902	2.23913	0.581034
VIT_05s0049g00970	56.5205	11.5618	12.0755	10.5341
VIT_05s0049g01020	19.1733	88.6782	64.3582	42.9775
VIT_05s0049g01070	0.31212	23.8441	14.7044	13.5617
VIT_05s0049g01090	15.328	79.1886	80.8577	32.6029
VIT_05s0049g01100	3.8952	29.184	32.311	13.6313
VIT_05s0049g01120	3.93319	27.8963	25.4544	11.6769
VIT_05s0049g01170	51.2304	22.8986	8.41729	1.9027
VIT_05s0049g01200	1.5606	19.5575	54.0667	138.145
VIT_05s0049g01240	26.0767	49.5834	41.9103	58.9704
VIT_05s0049g01420	2.79957	70.3229	103.793	194.778
VIT_05s0049g01460	7.08832	2.08294	0.225713	0.399468
VIT_05s0049g01730	3.12195	5.64513	8.58923	9.22671
VIT_05s0049g01770	112.196	194.395	217.837	242.036
VIT_05s0049g01870	1.92834	18.4546	11.4646	7.04823
VIT_05s0049g01890	2.49209	22.3846	33.412	44.1086
VIT_05s0049g01930	12.8059	4.41329	1.52943	0.526754
VIT_05s0049g01970	31.5064	7.33496	3.97617	0.790938
VIT_05s0049g01980	6.52906	11.6596	31.6576	62.8394
VIT_05s0049g02080	8.37189	0.876544	0	0.0614462
VIT_05s0049g02240	271.242	87.6708	26.6414	12.2158
VIT_05s0049g02360	4.10436	9.7051	9.04177	11.617
VIT_05s0051g00010	33.8738	6.79049	2.65636	0.931906
VIT_05s0051g00090	3.88515	4.96484	3.38425	7.40436
VIT_05s0051g00330	31.2384	8.57836	3.01442	1.46717
VIT_05s0051g00340	15.7683	54.9318	22.5667	11.045
VIT_05s0051g00590	13.4373	2.93694	1.05408	0.0389938
VIT_05s0051g00870	32.1935	46.9904	50.7354	106.268
VIT_05s0062g00020	1.92448	9.77152	9.31774	10.0702
VIT_05s0062g00120	37.0383	133.904	80.89	47.3327
VIT_05s0062g00240	351.338	112.94	57.2888	23.2876
VIT_05s0062g00250	38.482	8.08484	3.03214	0.240069
VIT_05s0062g00270	43.4694	25.5752	38.7957	302.755
VIT_05s0062g00300	25.1848	14.6577	18.6308	201.501
VIT_05s0062g00310	55.0362	26.4896	25.3393	161.045
VIT_05s0062g00350	11.3411	6.55949	2.93959	0.691408
VIT_05s0062g00360	0.380308	0.507182	1.78989	4.06739
VIT_05s0062g00430	7.38362	0.50331	0	0
VIT_05s0062g00520	7.9197	0.148049	0	0
VIT_05s0062g00640	8.91574	1.6129	0.958543	4.87498
VIT_05s0062g00650	0	0	5.15115	17.6488
VIT_05s0062g00700	9.81365	12.9553	93.2238	842.231
VIT_05s0062g00710	0.639178	16.1696	73.5304	337.386
VIT_05s0062g00720	21.3717	29.4361	65.3224	51.7291
VIT_05s0062g00740	19.7984	37.5183	71.1446	59.0963
VIT_05s0062g00790	15.6868	65.4108	70.6932	82.4066
VIT_05s0062g00830	7.29685	1.38258	0	0.144682
VIT_05s0062g00850	213.016	25.561	9.17103	4.7483
VIT_05s0062g00960	6.90729	16.3313	1.73009	0.410034
VIT_05s0062g00980	63.275	262.183	383.406	695.765
VIT_05s0062g01070	8.73714	1.19525	0.194122	0
VIT_05s0062g01110	14.0658	2.28132	0.76483	0.0710153
VIT_05s0062g01150	0.163109	16.3688	30.9466	20.7931
VIT_05s0062g01190	14.0359	64.3673	182.069	378.644
VIT_05s0062g01200	5.24743	17.6525	9.45282	6.50145
VIT_05s0062g01260	247.322	20.4571	10.0314	1.54608
VIT_05s0062g01370	13.1357	19.002	18.0495	27.451
VIT_05s0077g00030	96.3517	1413.63	1029.38	557.668
VIT_05s0077g00280	864.058	93.6909	51.556	36.8526
VIT_05s0077g00450	42.5709	17.4154	6.72007	4.32093
VIT_05s0077g00500	23.7085	59.3253	108.408	105.187
VIT_05s0077g00520	0.943614	14.1149	10.3364	6.89704
VIT_05s0077g00660	12.5897	3.0266	0.342753	0.31825
VIT_05s0077g00670	33.0728	6.83407	4.42306	2.3211
VIT_05s0077g00690	116.427	30.1031	10.7594	4.01595
VIT_05s0077g00730	70.0831	417.115	257.501	115.234
VIT_05s0077g00750	161.301	58.823	14.8282	4.03661
VIT_05s0077g00840	8.74833	0.519477	0.156324	0.159511
VIT_05s0077g00920	11.5671	3.25839	1.16404	1.33837
VIT_05s0077g00950	51.918	253.781	553.817	603.068
VIT_05s0077g01010	5.43067	0.414484	0	0
VIT_05s0077g01090	0.6595	11.9643	25.3414	33.4848
VIT_05s0077g01150	513.755	638.985	1645.13	1771.29
VIT_05s0077g01280	45.7268	2.76207	3.48561	0.440508
VIT_05s0077g01300	0.365598	3.43903	6.44738	9.15832
VIT_05s0077g01390	96.3554	11.6318	6.25399	1.9977
VIT_05s0077g01460	11.3702	40.2999	20.0926	7.29034
VIT_05s0077g01480	23.1218	7.05984	3.27354	2.30056
VIT_05s0077g01520	0.916518	40.6508	149.16	159.421
VIT_05s0077g01530	24.0769	1164.61	9836.79	17031.7
VIT_05s0077g01540	18.6247	805.019	9815.13	19219.9
VIT_05s0077g01550	10.4512	669.543	6895.44	13796.6
VIT_05s0077g01560	14.5883	1199.23	9967.07	19110.4
VIT_05s0077g01570	19.5475	1599.99	10666.9	19036.5
VIT_05s0077g01580	5424.41	11861.6	20922.7	17145.9
VIT_05s0077g01600	7.47057	25.6894	89.8503	108.185
VIT_05s0077g01680	7.3409	59.3835	268.858	335.941
VIT_05s0077g01690	23.0855	1178.68	4348.54	6393.01
VIT_05s0077g01710	3.47567	8.75353	8.56656	8.33976
VIT_05s0077g01760	7.79831	1.5172	0.484669	0.675963
VIT_05s0077g01830	2.73535	3.42677	5.13725	8.77945
VIT_05s0077g01910	68.5249	30.3726	12.2647	2.04353
VIT_05s0077g01920	119.954	34.4961	10.9436	1.6474
VIT_05s0077g02080	31.0687	4.48734	3.05595	2.86252
VIT_05s0077g02100	19.1929	6.40464	0.736771	0.358175
VIT_05s0077g02150	17.1932	10.9422	4.28289	0.986003
VIT_05s0077g02200	3.48946	14.2843	11.9488	5.38112
VIT_05s0077g02260	10.4568	12.2374	3.69057	0.377067
VIT_05s0077g02320	70.0229	260.135	398.074	515.265
VIT_05s0077g02350	273.646	107.299	70.7936	23.3462
VIT_05s0094g00050	14.1028	6.6874	2.13027	1.25596
VIT_05s0094g00160	32.344	2056.87	4532.77	3623.77
VIT_05s0094g00170	4.21355	86.7936	254.191	261.79
VIT_05s0094g00200	1.3467	4.56153	5.0256	2.00128
VIT_05s0094g00220	12.5936	429.808	444.34	232.921
VIT_05s0094g00260	0.272607	82.0308	111.747	61.2949
VIT_05s0094g00270	0	25.2991	34.8669	11.7765
VIT_05s0094g00320	1.10962	18.4373	50.3016	60.0564
VIT_05s0094g00330	2.83209	11.5739	68.7494	126.699
VIT_05s0094g00340	74.3986	480.172	1995.55	3407.23
VIT_05s0094g00360	193.389	2502.52	3046.65	3657.93
VIT_05s0094g00470	5.69945	1.28137	0.194617	0
VIT_05s0094g00500	6.41679	17.6767	18.5203	22.141
VIT_05s0094g00820	4.22165	1.4074	0.34095	0.518586
VIT_05s0094g00920	12.1118	4.39356	1.00256	0.258045
VIT_05s0094g00950	36.1169	6.85422	3.69757	3.33776
VIT_05s0094g00960	14.6638	4.3281	0.418568	0.0667785
VIT_05s0094g00990	8.20248	2.28969	0.922971	0.522309
VIT_05s0094g01080	14.88	9.54099	1.3857	1.14095
VIT_05s0094g01120	29.5797	167.609	77.7923	42.9092
VIT_05s0094g01160	113.026	70.3764	26.7272	10.9784
VIT_05s0094g01210	1.11785	3.02068	1.33853	4.21891
VIT_05s0094g01230	4.76942	8.50145	36.5217	110.308
VIT_05s0094g01540	18.3866	9.95378	4.64509	1.49079
VIT_05s0094g01570	77.3858	48.5168	9.63427	3.56402
VIT_05s0094g01590	162.389	12.7551	6.45682	3.14745
VIT_05s0094g01630	11.4414	22.9829	18.7733	34.4193
VIT_05s0102g00090	10.6238	98.1569	188.352	188.457
VIT_05s0102g00120	2.22472	8.81721	65.4735	134.037
VIT_05s0102g00200	0.702186	10.0327	13.0756	14.4433
VIT_05s0102g00210	77.7779	271.58	252.816	330.306
VIT_05s0102g00290	6.75142	29.3548	12.3418	5.63498
VIT_05s0102g00310	28.1107	2.06506	0	0.249263
VIT_05s0102g00450	126.303	24.9169	62.1094	87.909
VIT_05s0102g00590	84.2967	12.7004	5.29677	2.75589
VIT_05s0102g00600	52.8665	6.71688	5.37752	1.65608
VIT_05s0102g00610	9.18864	1.24158	0	0.0977165
VIT_05s0102g00620	44.8038	7.09628	6.89311	2.46822
VIT_05s0102g00660	14.2542	1.91364	0.183343	0.0935406
VIT_05s0102g00710	107.663	244.623	501.823	797.953
VIT_05s0102g00750	94.0017	8.02721	2.89777	0.79654
VIT_05s0102g01150	11.0335	3.88569	1.50075	0.954902
VIT_05s0136g00140	11.1323	4.97178	0.920021	0.495584
VIT_05s0136g00260	225.116	123.853	54.8195	24.1991
VIT_05s0136g00290	245.195	255.277	333.56	573.139
VIT_06s0004g00020	36.8145	78.1111	184.38	397.829
VIT_06s0004g00030	0	0.642981	4.59501	6.75438
VIT_06s0004g00130	1.9807	52.2948	55.3977	72.0013
VIT_06s0004g00330	0.233037	1.5022	4.12176	3.94024
VIT_06s0004g00400	4.90336	3.96674	2.1778	0.329291
VIT_06s0004g00410	70.7426	43.3261	12.3468	5.62845
VIT_06s0004g00440	197.313	448.408	481.856	298.202
VIT_06s0004g00470	138.71	253.973	412.629	464.068
VIT_06s0004g00610	8.60847	0.883122	0.113099	0.0694344
VIT_06s0004g00690	3.01277	16.759	14.8349	22.392
VIT_06s0004g00710	7.66569	39.1277	23.7607	11.6053
VIT_06s0004g00730	10.0681	6.68103	0.50653	0.492491
VIT_06s0004g00790	3.53265	9.74482	7.1509	6.75652
VIT_06s0004g00880	178.271	56.1267	27.4784	10.2394
VIT_06s0004g00910	17.5721	5.28685	6.82729	1.67377
VIT_06s0004g00940	40.8506	4.16941	4.70095	0.957114
VIT_06s0004g00960	6.32553	3.744	8.3252	106.561
VIT_06s0004g00980	14.1983	2.49906	3.89412	1.54709
VIT_06s0004g00990	27.9698	128.938	237.541	135.296
VIT_06s0004g01000	0	4.31186	12.365	11.0905
VIT_06s0004g01010	2.15933	97.2326	550.606	1088.91
VIT_06s0004g01020	2.23278	150.274	805.17	1725.55
VIT_06s0004g01030	2.276	161.168	834.708	2632.33
VIT_06s0004g01160	24.6128	9.96483	4.04282	2.64993
VIT_06s0004g01180	252.384	392.647	624.935	473.257
VIT_06s0004g01210	10.7162	9.40071	10.0944	20.0386
VIT_06s0004g01270	19.952	3.68599	1.689	1.55953
VIT_06s0004g01380	30.9667	5.32179	0.476409	0.399376
VIT_06s0004g01390	24.2535	5.28861	0.974801	0.699045
VIT_06s0004g01400	2.45475	6.16065	17.8571	42.0681
VIT_06s0004g01510	6.18466	56.7039	5.20477	0.261537
VIT_06s0004g01580	0.226122	0.636953	2.82475	4.37291
VIT_06s0004g01610	8.11164	15.1778	15.8827	20.7451
VIT_06s0004g01670	0.669489	152.325	95.4727	23.5473
VIT_06s0004g01750	37.16	46.49	8.44546	3.33635
VIT_06s0004g01780	39.2357	12.8373	3.20548	0.766006
VIT_06s0004g01790	171.536	440.85	687.043	917.966
VIT_06s0004g01810	13.3987	33.9469	38.8659	33.8596
VIT_06s0004g01840	2.00143	7.65117	10.2044	12.05
VIT_06s0004g01850	0	3.4406	5.29298	4.757
VIT_06s0004g01870	6.27956	2.76056	0.896485	0.441065
VIT_06s0004g01910	171.238	680.795	1187.94	1600.01
VIT_06s0004g01990	0.473576	2.05968	22.4629	201.57
VIT_06s0004g02010	0	3.28158	56.7813	349.851
VIT_06s0004g02060	7.65938	3.81472	1.31708	0.0550885
VIT_06s0004g02140	14.7017	1.6327	1.05198	1.05402
VIT_06s0004g02200	7.68405	47.739	67.46	67.3828
VIT_06s0004g02250	12.1353	81.1367	583.299	1023.05
VIT_06s0004g02330	15.3188	59.9813	77.8973	90.3987
VIT_06s0004g02390	12.5575	9.19939	1.33423	0.479198
VIT_06s0004g02400	48.0303	198.685	180.027	170.764
VIT_06s0004g02410	5.65584	11.403	9.77437	18.4738
VIT_06s0004g02560	2.77819	4.09995	14.3508	3.94175
VIT_06s0004g02580	10.0038	4.79983	2.12989	0.949381
VIT_06s0004g02590	0	4.2407	19.6009	46.2194
VIT_06s0004g02630	22.3494	10.4773	3.13591	2.21265
VIT_06s0004g02640	10.5732	3.20765	0.69902	0.326807
VIT_06s0004g02650	85.5218	20.7719	15.7941	7.67307
VIT_06s0004g02710	11.806	4.29633	2.29056	0.56316
VIT_06s0004g02730	2.59141	7.9662	9.5446	23.0555
VIT_06s0004g02800	11.4867	3.23344	0.844515	0.0368493
VIT_06s0004g02850	932.128	65.2946	12.543	4.48588
VIT_06s0004g02900	21.2577	90.8922	28.3428	10.1093
VIT_06s0004g02930	12.4837	5.69775	1.32164	0
VIT_06s0004g02950	25.1676	23.343	3.97203	1.03938
VIT_06s0004g03000	24.6196	58.384	140.391	157.302
VIT_06s0004g03050	51.169	7.66675	4.62043	4.63931
VIT_06s0004g03070	7.92596	8.72651	0.766355	0.424366
VIT_06s0004g03100	23.9848	62.1853	69.6033	74.4819
VIT_06s0004g03130	7.63014	1.31365	0.461058	0.202726
VIT_06s0004g03170	3.98506	14.5604	6.21826	2.12646
VIT_06s0004g03280	20.8444	62.8013	54.4118	23.9911
VIT_06s0004g03310	5.69107	2.37557	1.066	0.355969
VIT_06s0004g03330	26.4897	117.327	64.0601	27.6187
VIT_06s0004g03360	24.763	14.6058	5.05717	1.55411
VIT_06s0004g03370	8.76897	19.8472	25.6832	41.0705
VIT_06s0004g03390	270.866	76.8503	49.2172	16.6657
VIT_06s0004g03410	39.6644	195.291	155.017	77.024
VIT_06s0004g03430	1.67154	8.53908	4.61881	4.67251
VIT_06s0004g03450	4.22745	8.45676	7.28236	9.52511
VIT_06s0004g03460	20.1004	7.1435	3.20839	2.05998
VIT_06s0004g03540	150.994	292.265	271.242	337.419
VIT_06s0004g03660	3.00553	14.5578	4.68983	4.99525
VIT_06s0004g03690	22.8963	9.35805	1.57386	1.01917
VIT_06s0004g03700	7.2919	0.749934	0.110145	0.0589896
VIT_06s0004g03810	6.41984	1.34093	0.335636	0.403289
VIT_06s0004g03910	69.6569	18.282	7.25088	1.41701
VIT_06s0004g03930	0.383603	7.9052	2.96486	0.513066
VIT_06s0004g04030	17.1028	1.92977	0	0.0998521
VIT_06s0004g04060	357.218	88.2767	42.2399	25.9034
VIT_06s0004g04070	7.41149	13.8248	11.5782	20.3806
VIT_06s0004g04140	7.86881	0	0.382298	0
VIT_06s0004g04150	10.7127	65.8962	18.5828	9.86122
VIT_06s0004g04180	881.435	696.082	1331.69	1776.22
VIT_06s0004g04360	14.7634	3.91082	0.406158	1.14845
VIT_06s0004g04440	1114.81	474.988	180.926	53.4696
VIT_06s0004g04470	54.5006	42.0387	8.69101	3.85146
VIT_06s0004g04490	19.1819	3.36471	1.17894	1.73519
VIT_06s0004g04520	30.3934	12.3815	10.6469	2.89847
VIT_06s0004g04550	31.5972	19.2429	8.25168	2.68071
VIT_06s0004g04560	9.9295	3.83904	2.03574	0.641703
VIT_06s0004g04590	0.5265	10.106	47.9767	89.4206
VIT_06s0004g04600	4.34868	33.0795	29.1878	42.4873
VIT_06s0004g04620	8.42865	29.3625	46.1408	51.883
VIT_06s0004g04700	332.778	142.124	85.7523	20.8784
VIT_06s0004g04820	0.6211	4.92822	18.9492	21.9365
VIT_06s0004g04860	143.879	86.6954	21.4077	3.50091
VIT_06s0004g04940	11.2438	8.14325	15.1351	25.7308
VIT_06s0004g05070	5.36167	16.0122	32.7434	22.3036
VIT_06s0004g05120	5.24692	17.5691	31.813	25.0533
VIT_06s0004g05170	1.3105	8.21403	13.4286	14.6465
VIT_06s0004g05180	148.815	14.983	1.6305	0.265796
VIT_06s0004g05230	11.468	3.87216	0.365991	0.102854
VIT_06s0004g05240	1.08542	12.5129	11.4432	13.4722
VIT_06s0004g05380	21.6069	2.76797	0.182996	0.205709
VIT_06s0004g05400	39.1592	8.51372	3.23772	0
VIT_06s0004g05430	91.8762	16.6219	5.43706	1.06706
VIT_06s0004g05460	354.339	39.9398	24.8598	16.1208
VIT_06s0004g05680	507.651	79.1331	20.6411	14.4242
VIT_06s0004g05700	49.3852	25.1038	73.2292	1140.78
VIT_06s0004g05740	14.8735	11.3004	2.20816	0.903348
VIT_06s0004g05770	84.0227	28.6482	20.3385	6.09216
VIT_06s0004g05790	8.82901	0.8452	0.450218	0.220354
VIT_06s0004g05810	56.5763	8.92406	13.8467	18.4066
VIT_06s0004g05820	40.587	90.4682	96.5241	63.4089
VIT_06s0004g05830	15.6576	44.2998	45.3029	37.3886
VIT_06s0004g05870	44.4455	10.201	5.3992	2.07677
VIT_06s0004g05890	61.8976	33.3335	12.2697	6.31382
VIT_06s0004g05910	17.7352	8.83279	1.67866	0.658708
VIT_06s0004g05950	14.2746	3.31231	0.590398	0.120487
VIT_06s0004g06030	0	0.34146	0.537464	4.48489
VIT_06s0004g06060	6.66994	2.8102	0.202612	0.266272
VIT_06s0004g06080	15.3219	66.6416	24.1855	11.6602
VIT_06s0004g06100	14.2959	2.29868	0.451307	0.518651
VIT_06s0004g06110	11.0556	3.69131	1.46927	0.756165
VIT_06s0004g06140	30.3084	6.35333	1.81798	0.614329
VIT_06s0004g06220	7.63378	1.19577	0.115937	0
VIT_06s0004g06240	136.206	104.676	32.9239	7.31219
VIT_06s0004g06320	4.65006	44.206	19.2491	20.89
VIT_06s0004g06440	1.61599	5.80424	4.15754	3.12678
VIT_06s0004g06460	1.09038	71.1862	18.124	1.05183
VIT_06s0004g06480	9.33227	167.459	104.974	57.3704
VIT_06s0004g06540	12.0132	10.1861	1.83378	0.688923
VIT_06s0004g06570	54.7721	6.20954	0.626804	0.382158
VIT_06s0004g06600	0	12.1716	49.0098	46.5092
VIT_06s0004g06700	24.591	4.40709	2.38235	1.71168
VIT_06s0004g06730	3.01063	7.20662	21.2991	18.6924
VIT_06s0004g06760	4.65617	14.9966	14.6856	17.04
VIT_06s0004g06840	411.353	47.4225	31.7191	26.0442
VIT_06s0004g06850	11.0794	8.91761	4.40896	1.1915
VIT_06s0004g06940	163.108	48.221	41.7848	15.7922
VIT_06s0004g06960	15.4878	1.06554	0.209648	0.351357
VIT_06s0004g07050	3.33231	7.01277	4.47824	6.33793
VIT_06s0004g07070	16.8523	1.1587	0.198834	0.0581572
VIT_06s0004g07090	61.6508	28.5884	10.3722	3.86812
VIT_06s0004g07130	94.8775	39.077	16.5658	7.99475
VIT_06s0004g07140	11.019	32.3676	31.8384	23.5455
VIT_06s0004g07230	0.282108	35.3546	79.7508	105.084
VIT_06s0004g07240	1.2456	55.0585	124.173	88.1506
VIT_06s0004g07250	1.12318	173.507	390.76	432.229
VIT_06s0004g07270	13.4134	61.4791	69.4414	35.3123
VIT_06s0004g07350	6.82164	30.8102	21.6288	18.7694
VIT_06s0004g07360	8.43789	1.53575	1.62124	0.473902
VIT_06s0004g07630	11.756	41.327	97.9244	121.79
VIT_06s0004g07770	30.7336	322.38	310.901	243.551
VIT_06s0004g07850	51.4793	131.046	158.699	149.861
VIT_06s0004g07880	5.11291	16.3707	31.5245	20.9998
VIT_06s0004g07920	20.6288	18.4759	26.4419	48.7072
VIT_06s0004g08060	88.7229	140.888	438.99	353.738
VIT_06s0004g08070	3.596	8.26537	5.84991	6.62655
VIT_06s0004g08080	12.9858	4.72149	0.161963	0.247898
VIT_06s0004g08150	210.79	1322.19	2617.93	2098.74
VIT_06s0004g08180	67.2779	265.918	294.402	225.746
VIT_06s0004g08210	10.7301	2.68316	0.486495	0.76958
VIT_06s0004g08230	339.759	112.404	52.4488	28.4555
VIT_06s0004g08250	4.06852	4.62657	15.0545	26.2901
VIT_06s0004g08260	1070.14	1625.55	1975.58	2729.28
VIT_06s0004g08270	30.5051	34.6562	46.9071	85.7186
VIT_06s0004g08290	19.5024	5.59383	1.8778	1.10257
VIT_06s0004g08360	20.9919	7.31162	0.816984	0.338253
VIT_06s0004g08380	48.2649	16.5414	7.5709	0.751329
VIT_06s0009g00230	11.6985	3.49067	1.64019	0.714404
VIT_06s0009g00320	4.54957	24.8672	33.2152	48.4444
VIT_06s0009g00370	149.964	460.456	362.421	268.026
VIT_06s0009g00410	68.1563	17.5471	6.33576	2.86289
VIT_06s0009g00440	22.1742	10.065	2.58515	1.63206
VIT_06s0009g00680	10.7711	15.9538	18.3164	36.7005
VIT_06s0009g00810	46.3433	20.3542	7.12234	3.03726
VIT_06s0009g00850	63.9973	199.873	243.4	227.317
VIT_06s0009g00970	8.54738	1.41381	0.727194	0.232034
VIT_06s0009g01010	3.59943	4.02621	8.3856	9.62487
VIT_06s0009g01020	11.6886	19.8452	19.1242	27.978
VIT_06s0009g01080	29.0001	9.52479	3.53139	3.06194
VIT_06s0009g01110	350.891	45.2972	6.76953	1.97552
VIT_06s0009g01200	9.83377	3.88256	1.3449	0.718603
VIT_06s0009g01380	14.9803	9.35408	2.87312	0.793542
VIT_06s0009g01410	11.9282	40.6246	36.2997	17.426
VIT_06s0009g01420	9.80189	39.6263	23.0109	11.0866
VIT_06s0009g01530	2.43014	14.8324	3.54717	1.90873
VIT_06s0009g01670	18.7204	2.72503	0.232883	0.976653
VIT_06s0009g01710	21.3444	22.8805	39.6739	64.2665
VIT_06s0009g01810	4.46808	44.4704	59.9702	102.904
VIT_06s0009g02020	93.1852	35.7795	11.6281	9.13323
VIT_06s0009g02140	3.56906	9.22436	13.0181	6.83568
VIT_06s0009g02170	1.7126	6.55426	4.16822	2.79846
VIT_06s0009g02350	131.684	40.8207	17.4006	10.686
VIT_06s0009g02500	30.0242	8.3981	1.13121	0.393333
VIT_06s0009g02560	1.03345	19.0048	167.497	775.845
VIT_06s0009g02570	0.257971	1.48149	9.55711	24.9477
VIT_06s0009g02590	2.3687	407.103	735.687	1228.47
VIT_06s0009g02630	0	0.761263	4.61527	25.8407
VIT_06s0009g02640	15.389	58.9454	95.9555	107.415
VIT_06s0009g02700	46.8717	6.81222	4.28142	2.0481
VIT_06s0009g02810	8.20645	0.959691	0.447483	0.428269
VIT_06s0009g02830	4.88665	0.576031	0.226671	0.105233
VIT_06s0009g02840	9.36216	1.06477	0.845828	0.107884
VIT_06s0009g02860	1.52508	0.882716	1.79299	6.77074
VIT_06s0009g02920	4.8637	0.209051	0	0
VIT_06s0009g03040	0	3.40323	9.14542	23.4568
VIT_06s0009g03190	11.468	12.8794	33.4136	39.5914
VIT_06s0009g03390	4.4132	20.6352	5.59799	1.31223
VIT_06s0009g03450	13.209	7.48167	1.86253	0.895308
VIT_06s0009g03470	0.361665	103.259	113.703	286.939
VIT_06s0009g03630	23.382	3.18435	0.240125	0.31873
VIT_06s0009g03740	134.604	4.77546	5.07688	9.93948
VIT_06s0061g00040	3.76296	8.39486	7.64471	9.30085
VIT_06s0061g00070	7.69721	4.783	2.50189	0.511918
VIT_06s0061g00100	12.874	45.3457	80.3584	78.8211
VIT_06s0061g00120	9.59237	44.6161	94.7648	103.553
VIT_06s0061g00150	11.1098	2.06818	0.633694	0.289632
VIT_06s0061g00230	12.845	6.32156	2.35544	0.192485
VIT_06s0061g00280	1.43857	5.31816	3.01992	8.15406
VIT_06s0061g00350	8.49801	2.14771	0.505955	0.227582
VIT_06s0061g00380	4.81659	15.3468	18.9887	19.2167
VIT_06s0061g00590	14.8734	14.0636	7.96605	1.71377
VIT_06s0061g00680	52.2669	90.6064	9.76728	1.28315
VIT_06s0061g00730	15.2251	14.7967	6.69928	0.227932
VIT_06s0061g00760	16.9876	203.762	449.48	499.309
VIT_06s0061g00780	0	0.936005	26.6004	97.8688
VIT_06s0061g00800	21.8979	12.0755	6.4329	2.13873
VIT_06s0061g00850	54.0824	17.4276	10.1631	5.72791
VIT_06s0061g00860	8.01093	7.84588	11.902	16.4125
VIT_06s0061g00970	9.84131	15.3475	21.9694	25.1038
VIT_06s0061g01040	15.6686	3.88924	2.05403	1.14854
VIT_06s0061g01210	7.31593	188.772	258.268	264.058
VIT_06s0061g01230	61.6246	46.3512	10.2439	2.54436
VIT_06s0061g01290	28.2458	5.1159	1.72594	0.795573
VIT_06s0061g01300	182.11	1256.46	1091.4	716.638
VIT_06s0061g01330	20.1553	47.3317	46.658	39.3994
VIT_06s0061g01350	36.035	26.9629	16.7138	3.94436
VIT_06s0061g01370	20.2574	1.562	0.254393	0.142116
VIT_06s0061g01380	267.448	40.869	37.8526	16.3751
VIT_06s0061g01400	11.2512	210.04	128.983	117.867
VIT_06s0061g01490	0.372315	4.2036	2.58788	1.70831
VIT_06s0061g01600	332.219	858.816	1008	900.99
VIT_06s0080g00070	5.98395	1.05346	0.708019	0.114135
VIT_06s0080g00090	72.3181	650.188	798.954	978.008
VIT_06s0080g00150	1.90753	2.84658	12.3209	13.9442
VIT_06s0080g00170	1.77699	4.42533	3.3855	5.1557
VIT_06s0080g00250	6.71383	11.0974	2.89121	0.675272
VIT_06s0080g00310	15.8268	14.676	4.12607	1.4349
VIT_06s0080g00360	2.97346	4.35987	10.1702	6.64018
VIT_06s0080g00410	69.7402	196.384	289.853	291.742
VIT_06s0080g00450	112.87	162.121	172.824	230.403
VIT_06s0080g00600	8.63585	5.76878	2.64466	0.168661
VIT_06s0080g00630	74.3293	15.1608	12.9703	4.29841
VIT_06s0080g00910	21.6311	86.8056	46.8125	46.5835
VIT_06s0080g00920	139.545	17.3471	7.50997	1.5698
VIT_06s0080g00930	14.6228	1.67091	0.186396	0.226537
VIT_06s0080g01060	3.36427	3.95364	2.99768	8.31458
VIT_06s0080g01100	28.1361	10.1132	4.20092	2.13452
VIT_06s0080g01120	13.2613	29.2661	31.7138	20.685
VIT_06s0080g01270	7.51682	4.02072	1.66609	0.575622
VIT_07s0005g00030	76.2201	318.553	203.397	66.1496
VIT_07s0005g00050	16.8807	3.99228	2.06046	0.534781
VIT_07s0005g00060	277.54	67.8879	70.3353	21.7425
VIT_07s0005g00070	41.8973	13.3903	5.19997	3.36591
VIT_07s0005g00100	5.94605	2.48734	1.06866	0.279554
VIT_07s0005g00260	1.64659	24.1819	45.1933	40.921
VIT_07s0005g00280	32.1269	1.71225	8.37853	35.2654
VIT_07s0005g00340	212.718	29.6499	26.2208	19.8792
VIT_07s0005g00410	12.0368	41.8414	46.4799	65.8496
VIT_07s0005g00470	9.8916	35.2446	25.7359	27.1914
VIT_07s0005g00490	44.8339	133.567	261.968	343.378
VIT_07s0005g00620	5.39561	15.8029	12.8373	15.2441
VIT_07s0005g00640	9.28514	31.818	29.2718	19.974
VIT_07s0005g00720	0.116657	158.01	93.6951	117.272
VIT_07s0005g00740	15.8631	0.617564	0.105555	0.0538536
VIT_07s0005g00750	539.456	134.907	38.3597	38.3274
VIT_07s0005g00820	111.114	955.374	1066.12	774.023
VIT_07s0005g00870	2913.68	948.352	416.744	66.0211
VIT_07s0005g00940	16.2778	3.82485	0.902165	0.615324
VIT_07s0005g00950	25.6059	81.7196	96.8079	152.707
VIT_07s0005g01040	18.0079	12.1047	4.5442	1.89567
VIT_07s0005g01050	32.0858	29.521	8.13423	1.18891
VIT_07s0005g01130	0.803874	15.0065	11.4088	7.84986
VIT_07s0005g01140	64.1372	33.3173	20.3569	5.54398
VIT_07s0005g01180	17.5588	0.858266	0.554884	0
VIT_07s0005g01190	5.55021	1.54635	0.65319	0.248442
VIT_07s0005g01240	52.3668	6.96212	8.59772	7.03519
VIT_07s0005g01310	0.28554	28.1237	67.124	78.8136
VIT_07s0005g01320	549.16	35.7528	34.3102	4.80711
VIT_07s0005g01360	88.5967	92.5631	166.457	320.191
VIT_07s0005g01410	19.7117	80.0001	48.6727	22.7867
VIT_07s0005g01450	86.5525	60.5967	111.014	217.962
VIT_07s0005g01470	60.2671	29.3448	10.9447	4.53475
VIT_07s0005g01590	16.4265	5.18185	3.00354	0.941692
VIT_07s0005g01670	13.3489	9.70855	6.13538	0.802534
VIT_07s0005g01710	62.2381	43.5475	12.7376	4.96404
VIT_07s0005g01730	4.23782	5.94692	0.875111	0.3557
VIT_07s0005g01830	11.7409	0.490739	0	0
VIT_07s0005g01920	0	1.26103	13.5905	19.7663
VIT_07s0005g01950	4.1644	25.8068	14.1143	17.0056
VIT_07s0005g01970	12.1308	3.33514	0.693215	2.26733
VIT_07s0005g01980	8.52752	0.510791	0.645261	1.93257
VIT_07s0005g02040	8.22167	2.96122	1.65943	0.746117
VIT_07s0005g02070	14.04	76.9917	309.116	406.342
VIT_07s0005g02080	2.11461	23.9989	18.0025	8.95701
VIT_07s0005g02130	225.3	25.262	14.2802	17.0392
VIT_07s0005g02190	15.4413	28.6686	43.7526	32.9584
VIT_07s0005g02220	150.06	11.2307	3.7558	0.738834
VIT_07s0005g02290	6.31839	0.84017	0.567632	0.224904
VIT_07s0005g02370	15.9977	4.0138	3.65923	1.44734
VIT_07s0005g02430	4.07432	12.0946	14.654	11.7477
VIT_07s0005g02440	4.84067	2.51466	0.869899	0.167262
VIT_07s0005g02450	590.215	22.581	9.1345	5.80778
VIT_07s0005g02480	6.80591	1.41225	0.723232	0.656301
VIT_07s0005g02490	32.1051	13.6856	4.18507	0.397511
VIT_07s0005g02550	0.833798	11.4223	6.64749	7.18465
VIT_07s0005g02560	4.3378	381.899	369.245	233.119
VIT_07s0005g02570	73.6845	27.9394	8.32209	3.06655
VIT_07s0005g02660	3.01317	148.825	284.946	207.703
VIT_07s0005g02700	10.4229	2.09244	2.37724	1.1012
VIT_07s0005g02730	13.2683	17.2689	36.0477	47.9381
VIT_07s0005g02930	0.228544	34.9049	111.242	76.9083
VIT_07s0005g02950	9.65124	85.2914	97.229	94.3819
VIT_07s0005g03050	15.1913	41.6127	62.2013	43.3172
VIT_07s0005g03070	17.6091	4.02547	0.833133	0.425502
VIT_07s0005g03080	1.04732	4.25543	7.06803	8.50108
VIT_07s0005g03100	3.41304	2.23252	3.97485	7.00024
VIT_07s0005g03110	1.14718	5.3492	2.01104	1.37309
[truncated: 3,183 more rows]

## Sheet: Table S5
Table S5. DEG lists of pairwise comparisons between 4 hpi L. theobromae-inoculated treatments and the 0 hpi
Gene_id	read count_4hpi	read count_0hpi	log2 Fold Change	pval	padj	Gene name	InterPro description
Novel00003	188.673	0	Inf	1.2998e-29	3.0608e-27	--	hypothetical protein VITISV_038226 [Vitis vinifera]
Novel00004	10.6182	0	Inf	0.0025916	0.015696	--	PREDICTED: uncharacterized protein LOC104880039 [Vitis vinifera]
Novel00006	26.4393	3.42573	2.9482	0.0055065	0.02944	--	unnamed protein product [Vitis vinifera]
Novel00014	531.037	16.3606	5.0205	1.2886e-31	3.6817e-29	--	PREDICTED: protein TIFY 5A-like [Vitis vinifera]
Novel00016	0.504956	13.142	-4.7019	0.0010094	0.0070707	--	PREDICTED: GEM-like protein 4 [Vitis vinifera]
Novel00035	96.5475	1.11854	6.4316	0.0025312	0.015413	--	PREDICTED: uncharacterized protein LOC104881135 isoform X1 [Vitis vinifera]
Novel00039	219.423	1.78297	6.9433	0.0017097	0.011115	-//-
Novel00043	54.226	4.75459	3.5116	1.8431e-07	3.4373e-06	--	PREDICTED: uncharacterized protein LOC104881376 [Vitis vinifera]
Novel00046	103.209	11.2555	3.1969	6.1531e-06	8.282e-05	--	PREDICTED: keratin, type II cytoskeletal 60 kDa, component III isoform X1 [Vitis vinifera]
Novel00047	25.781	0	Inf	7.7267e-06	0.00010189	--	PREDICTED: cysteine-rich receptor-like protein kinase 29 [Vitis vinifera]
Novel00048	718.452	60.9652	3.5588	0.002086	0.01315	-//-
Novel00054	21.4959	0.594324	5.1767	3.7888e-05	0.00041892	--	PREDICTED: 26S protease regulatory subunit 10B homolog A-like [Vitis vinifera]
Novel00058	619.917	60.962	3.3461	0.0047632	0.026117	--	unnamed protein product [Vitis vinifera]
Novel00062	23.2609	0	Inf	2.6377e-06	3.8555e-05	--	PREDICTED: cytochrome P450 87A3-like [Vitis vinifera]
Novel00067	15.5521	2.23708	2.7974	0.010076	0.048519	-//-
Novel00069	624.805	23.6996	4.7205	1.3909e-30	3.5481e-28	--	PREDICTED: probable carboxylesterase 8, partial [Vitis vinifera]
Novel00074	122.105	16.2873	2.9063	2.7426e-08	5.9846e-07	--	PREDICTED: 21 kDa protein [Vitis vinifera]
Novel00075	1558.89	213.784	2.8663	2.321e-14	1.272e-12	--	PREDICTED: uncharacterized protein LOC100261105 [Vitis vinifera]
Novel00079	27.5836	0	Inf	0.0024821	0.01517	--	PREDICTED: autophagy-related protein 16-1-like [Vitis vinifera]>gi|731424918|ref|XP_002275996.2| PREDICTED: autophagy-related protein 16-1-like [Vitis vinifera]
Novel00081	132.381	21.9501	2.5924	2.2233e-08	4.9625e-07	--	PREDICTED: ethylene-responsive transcription factor ERF118 isoform X1 [Vitis vinifera]
Novel00085	912.746	105.914	3.1073	6.3889e-09	1.5956e-07	--	PREDICTED: cationic peroxidase 1 isoform X2 [Vitis vinifera]
Novel00086	25.04	0.524215	5.5779	6.3487e-06	8.5399e-05	--	PREDICTED: basic proline-rich protein-like [Vitis vinifera]
Novel00087	10.6276	0	Inf	0.0052311	0.028197	--	PREDICTED: serine/threonine-protein phosphatase 1 regulatory subunit 10-like [Vitis vinifera]
Novel00088	9.10804	0	Inf	0.0051946	0.02803	--	PREDICTED: uncharacterized protein LOC104882777 [Vitis vinifera]
Novel00089	11.2576	167.921	-3.8988	1.1385e-15	7.4153e-14	--	hypothetical protein MIMGU_mgv11b022449mg [Erythranthe guttata]
Novel00090	33.3977	4.40405	2.9228	0.0073366	0.037192	--	hypothetical protein VITISV_011927 [Vitis vinifera]
Novel00096	25.939	0.594324	5.4477	0.0080345	0.040122	--	PREDICTED: probable inactive receptor-like protein kinase At1g65250 [Vitis vinifera]
Novel00109	78.131	14.7147	2.4086	6.6699e-06	8.916e-05	--	hypothetical protein JCGZ_20628 [Jatropha curcas]
Novel00114	227.199	0.524215	8.7596	2.7731e-31	7.4279e-29	--	hypothetical protein VITISV_024010 [Vitis vinifera]
Novel00128	197.791	13.2822	3.8964	8.328e-15	4.7843e-13	--	PREDICTED: uncharacterized protein LOC100261242 [Vitis vinifera]
Novel00137	33.7823	0.594324	5.8289	0.0028784	0.017095	-//-
Novel00144	497.591	101.056	2.2998	0.00042418	0.0034004	--	hypothetical protein VITISV_009600 [Vitis vinifera]
Novel00147	204.827	0.524215	8.61	1.7859e-29	4.0712e-27	--	PREDICTED: uncharacterized protein LOC100241706 [Vitis vinifera]>gi|731394479|ref|XP_010651854.1| PREDICTED: uncharacterized protein LOC100241706 [Vitis vinifera]>gi|731394481|ref|XP_010651855.1| PREDICTED: uncharacterized protein LOC100241706 [Vitis vinifera]
Novel00148	110.394	0.594324	7.5372	8.5298e-20	8.4229e-18	--	PREDICTED: protein NRT1/ PTR FAMILY 5.7-like isoform X1 [Vitis vinifera]
Novel00153	11.1279	105.6	-3.2464	8.1407e-07	1.3265e-05	-//-
Novel00161	258.94	3.94994	6.0346	5.3071e-07	8.9473e-06	--	PREDICTED: protein LURP-one-related 12-like [Vitis vinifera]
Novel00200	19.7262	0.594324	5.0527	8.965e-05	0.00088526	--	hypothetical protein VITISV_016566 [Vitis vinifera]
Novel00208	12.008	0	Inf	0.0011979	0.0081954	--	unnamed protein product [Vitis vinifera]
VIT_00s0125g00280	110.811	877.73	-2.9857	1.1035e-16	8.2107e-15	PSAF	Photosystem I PsaF, reaction centre subunit III
VIT_00s0179g00260	358.102	53.2692	2.749	6.682e-13	3.0335e-11	-	P-type ATPase, transmembrane domain||P-type ATPase, phosphorylation site||P-type ATPase, A domain||Cation-transporting P-type ATPase||HAD-like domain||Cation-transporting P-type ATPase, C-terminal||Cation-transporting P-type ATPase, N-terminal||Calcium-transporting P-type ATPase, subfamily IIB||P-type ATPase, cytoplasmic domain N
VIT_00s0179g00280	58.1735	0	Inf	2.5205e-13	1.211e-11	-	EF-hand-like domain||Calcium-binding EF-hand||EF-Hand 1, calcium-binding site
VIT_00s0179g00340	3.5394	22.5811	-2.6735	0.0020985	0.013214	-	Histone core||Histone H2A||Histone-fold
VIT_00s0179g00350	511.204	23.4192	4.4481	6.9702e-27	1.1669e-24	-	Pyruvate kinase-like, insert domain||Pyruvate kinase, barrel||Pyruvate kinase, alpha/beta||Pyruvate kinase, C-terminal||Pyruvate/Phosphoenolpyruvate kinase||Pyruvate kinase||Pyruvate kinase, beta-barrel insert domain
VIT_00s0179g00360	10.3634	42.3977	-2.0325	0.00068616	0.0051337	-	Protein of unknown function DUF506, plant
VIT_00s0181g00030	3.91929	31.4227	-3.0031	9.9094e-05	0.00096342	-//-
VIT_00s0181g00040	6.45349	39.356	-2.6084	0.0042553	0.023727	-	Leucine-rich repeat, cysteine-containing subtype
VIT_00s0187g00020	63.3811	2.76129	4.5206	0.00071874	0.0053328	-//-
VIT_00s0187g00130	67.1423	341.906	-2.3483	2.4181e-05	0.00028069	-	Sodium/sulphate symporter
VIT_00s0187g00260	52.8456	0.524215	6.6555	3.8767e-11	1.3753e-09	-	Wax synthase
VIT_00s0194g00260	7.20857	38.2741	-2.4086	0.00035632	0.0029344	ATMAP70-5	Myosin II heavy chain-like
VIT_00s0203g00020	25.0447	2.23708	3.4848	0.00017423	0.0015786	-	Protein of unknown function wound-induced
VIT_00s0203g00100	209.905	35.1288	2.579	3.9871e-10	1.2136e-08	-	Protein kinase-like domain||UbiB domain
VIT_00s0203g00180	42.4963	237.301	-2.4813	7.6965e-10	2.2499e-08	-	Uncharacterised protein family Cys-rich
VIT_00s0204g00070	3.40963	18.5945	-2.4472	0.0052748	0.028378	-//-
VIT_00s0207g00180	135.049	11.6395	3.5364	1.6716e-12	7.1784e-11	-	Protein of unknown function DUF4228
VIT_00s0207g00210	212.097	1377.94	-2.6997	4.0422e-15	2.4262e-13	-	Outer membrane protein/outer membrane enzyme PagP , beta-barrel||Photosystem II PsbO, manganese-stabilising
VIT_00s0207g00280	434.687	65.6799	2.7265	2.4398e-07	4.4229e-06	-	Protein kinase-like domain||Protein kinase, ATP binding site||Serine/threonine- / dual specificity protein kinase, catalytic domain||Serine/threonine-protein kinase, active site||Concanavalin A-like lectin/glucanase, subgroup||Protein kinase, catalytic domain
VIT_00s0211g00120	3.16421	21.112	-2.7381	0.0033717	0.019537	-	Serine hydroxymethyltransferase||Pyridoxal phosphate-dependent transferase, major region, subdomain 1||Pyridoxal phosphate-dependent transferase||Serine hydroxymethyltransferase, pyridoxal phosphate binding site||Pyridoxal phosphate-dependent transferase, major region, subdomain 2
VIT_00s0215g00020	33.6337	7.23545	2.2168	0.0016426	0.010754	DegP10	PDZ domain||Serine endopeptidase DegP2||Trypsin-like cysteine/serine peptidase domain||Peptidase S1||Peptidase S1C
VIT_00s0216g00060	5.68899	254.256	-5.482	2.5437e-27	4.4678e-25	-	Protein of unknown function DUF1675
VIT_00s0225g00050	100.776	18.8048	2.422	7.1037e-07	1.1727e-05	-	Multi antimicrobial extrusion protein
VIT_00s0225g00140	104.95	8.4942	3.6271	2.1968e-11	8.0882e-10	PRS3	Phosphoribosyltransferase domain||Ribose-phosphate pyrophosphokinase, N-terminal domain||Phosphoribosyltransferase-like||Ribose-phosphate diphosphokinase
VIT_00s0231g00040	338.241	59.7701	2.5006	4.6018e-11	1.6034e-09	RIN4	Pathogenic type III effector avirulence factor Avr cleavage site
VIT_00s0238g00020	11.6328	82.979	-2.8345	8.3512e-08	1.6771e-06	-	Xylan biosynthesis protein IRX15/IRX15L||Putative polysaccharide biosynthesis protein
VIT_00s0240g00050	90.297	9.75296	3.2108	2.3744e-09	6.424e-08	-	Glutathione S-transferase, N-terminal||Glutathione S-transferase, C-terminal-like||Thioredoxin-like fold||Glutathione S-transferase, C-terminal
VIT_00s0245g00050	165.634	36.5278	2.1809	1.8873e-07	3.5104e-06	-	HotDog domain||Acyl-ACP thioesterase
VIT_00s0246g00150	12.638	63.0923	-2.3197	1.8247e-05	0.00021892	-	NADH-plastoquinone oxidoreductase, chain 5 subgroup
VIT_00s0246g00160	13.0132	58.1274	-2.1592	5.4852e-05	0.00057701	RPL32	Ribosomal protein L32p
VIT_00s0250g00090	137.482	1.18865	6.8538	3.132e-12	1.2981e-10	-	Isopenicillin N synthase||Non-haem dioxygenase N-terminal domain||Isopenicillin N synthase-like||Oxoglutarate/iron-dependent dioxygenase
VIT_00s0253g00060	56.0192	410.22	-2.8724	3.7582e-14	1.9983e-12	-	Zinc finger, Dof-type
VIT_00s0253g00140	510.765	99.5197	2.3596	1.8371e-11	6.8819e-10	-	Alpha/beta hydrolase fold-1||Alpha/Beta hydrolase fold
VIT_00s0259g00080	6.18924	39.7432	-2.6829	4.5482e-05	0.00048999	-	Heavy metal-associated domain, HMA
VIT_00s0259g00110	23.15	197.567	-3.0933	1.1838e-06	1.8638e-05	-	Heavy metal-associated domain, HMA
VIT_00s0259g00120	79.2801	347.298	-2.1311	6.8801e-09	1.7163e-07	-	Oligopeptide transporter OPT superfamily||Tetrapeptide transporter, OPT1/isp4
VIT_00s0259g00180	3.79423	20.0636	-2.4027	0.0076414	0.038482	-	Histone-fold||Transcription factor, NFYB/HAP3, conserved site||Transcription factor CBF/NF-Y/archaeal histone
VIT_00s0262g00010	34.2637	1.11854	4.937	4.9379e-07	8.3909e-06	-	Protein kinase-like domain||Concanavalin A-like lectin/glucanase, subgroup||Protein kinase, catalytic domain||Serine-threonine/tyrosine-protein kinase catalytic domain||Protein kinase, ATP binding site||Serine/threonine- / dual specificity protein kinase, catalytic domain||Serine/threonine-protein kinase, active site||Gnk2-homologous domain
VIT_00s0262g00090	57.3949	1.71286	5.0664	2.3535e-10	7.4273e-09	-	Gnk2-homologous domain||Concanavalin A-like lectin/glucanase, subgroup
VIT_00s0262g00120	61.4533	1.71286	5.165	4.3025e-11	1.5139e-09	-	Concanavalin A-like lectin/glucanase, subgroup||Protein kinase, catalytic domain||Serine-threonine/tyrosine-protein kinase catalytic domain||Protein kinase-like domain||Gnk2-homologous domain||Protein kinase, ATP binding site||Serine/threonine-protein kinase, active site||Serine/threonine- / dual specificity protein kinase, catalytic domain
VIT_00s0265g00050	15.6866	87.1361	-2.4737	0.00085611	0.0061539	ATGSL1	Glycosyl transferase, family 48||1,3-beta-glucan synthase subunit FKS1-like, domain-1
VIT_00s0265g00090	90.8894	605.317	-2.7355	4.426e-13	2.0753e-11	-	Protein of unknown function DUF506, plant
VIT_00s0265g00110	15.5568	0	Inf	0.00013228	0.0012356	-	Concanavalin A-like lectin/glucanase, subgroup||Legume lectin domain
VIT_00s0265g00130	23.7565	170.158	-2.8405	3.8402e-11	1.3646e-09	-//-
VIT_00s0267g00030	94.1598	4.85815	4.2766	2.572e-07	4.6158e-06	-	Domain of unknown function DUF125, transmembrane
VIT_00s0270g00030	29.7097	2.30719	3.6867	3.4125e-05	0.00038164	-	Endopeptidase, NLPC/P60 domain||LRAT-like domain
VIT_00s0271g00090	1.26474	16.7781	-3.7297	0.0011787	0.0080853	-	Protein of unknown function DUF538
VIT_00s0274g00050	3.28927	36.9452	-3.4895	6.4802e-06	8.6841e-05	-	Protein of unknown function DUF538
VIT_00s0274g00090	66.2951	3.49583	4.2452	0.0028743	0.017075	-	Flavoprotein-like||Flavoprotein WrbA||Flavodoxin/nitric oxide synthase||NADPH-dependent FMN reductase
VIT_00s0283g00070	120.108	21.496	2.4822	1.3677e-07	2.6332e-06	-	NAD(P)-binding domain||Short-chain dehydrogenase/reductase SDR||Glucose/ribitol dehydrogenase
VIT_00s0291g00020	39.948	488.701	-3.6128	1.2557e-20	1.3126e-18	-//-
VIT_00s0301g00090	524.555	6.46745	6.3418	2.4428e-09	6.5759e-08	-	Pyridine nucleotide-disulphide oxidoreductase, FAD/NAD(P)-binding domain||Pyridine nucleotide-disulphide oxidoreductase, NAD-binding domain
VIT_00s0317g00110	407.799	84.0306	2.2789	0.0010392	0.0072606	-	Alpha/beta hydrolase fold-1||Alpha/Beta hydrolase fold||Alpha/beta hydrolase fold-5
VIT_00s0324g00050	51.5996	0.594324	6.44	4.4811e-11	1.5664e-09	-	UDP-glucuronosyl/UDP-glucosyltransferase
VIT_00s0324g00070	8.59837	86.3012	-3.3272	1.5252e-09	4.2501e-08	-	UDP-glucuronosyl/UDP-glucosyltransferase
VIT_00s0333g00050	27.6899	525.387	-4.2459	4.6808e-26	7.375e-24	-	Bifunctional inhibitor/plant lipid transfer protein/seed storage helical domain
VIT_00s0333g00060	20.1061	126.498	-2.6534	1.1304e-08	2.7093e-07	-	Pathogenic type III effector avirulence factor Avr cleavage site
VIT_00s0337g00010	30.335	6.0468	2.3267	0.0023698	0.0146	-	Stm1, N-terminal
VIT_00s0337g00040	0.379894	12.1637	-5.0008	0.0019052	0.012154	-	Protein of unknown function DUF506, plant
VIT_00s0347g00030	6.44878	40.4777	-2.65	9.4956e-05	0.0009308	-	Zinc finger, B-box
VIT_00s0353g00050	132.77	18.3507	2.855	1.2875e-09	3.6157e-08	-	Protein kinase, catalytic domain||Concanavalin A-like lectin/glucanase, subgroup||Serine/threonine- / dual specificity protein kinase, catalytic domain||Serine/threonine-protein kinase, active site||Protein kinase-like domain
VIT_00s0353g00060	161.196	24.3641	2.726	6.8971e-10	2.0329e-08	-	Serine/threonine-protein kinase, active site||PAN-2 domain||S-locus receptor kinase, C-terminal||Serine/threonine- / dual specificity protein kinase, catalytic domain||S-locus glycoprotein||Protein kinase, ATP binding site||Bulb-type lectin domain||S-locus, receptor kinase||S-receptor-like serine/threonine-protein kinase||Protein kinase-like domain||Epidermal growth factor-like domain||Serine-thr…
VIT_00s0360g00010	13.7918	62.4279	-2.1784	0.0001181	0.0011238	-//-
VIT_00s0360g00020	15.0519	74.3111	-2.3036	1.3378e-05	0.00016686	-	Protein of unknown function DUF760
VIT_00s0370g00010	131.149	24.0135	2.4493	2.0753e-07	3.8204e-06	-	Concanavalin A-like lectin/glucanase, subgroup||Protein kinase, catalytic domain||Serine-threonine/tyrosine-protein kinase catalytic domain||Protein kinase, ATP binding site||Protein kinase-like domain||Serine/threonine-protein kinase, active site||Serine/threonine- / dual specificity protein kinase, catalytic domain
VIT_00s0370g00020	299.752	73.7869	2.0223	8.0606e-08	1.6264e-06	-	Clathrin light chain
VIT_00s0372g00040	61.3	0	Inf	5.6841e-11	1.9471e-09	-	Terpenoid synthase||Terpenoid cyclases/protein prenyltransferase alpha-alpha toroid||Terpene synthase, N-terminal domain||Terpene synthase, metal-binding domain
VIT_00s0375g00040	43.6219	8.07355	2.4338	0.00023189	0.0020158	anac025	No apical meristem (NAM) protein
VIT_00s0386g00050	179.561	1051.02	-2.5493	8.3227e-06	0.00010894	-	Xyloglucan endo-transglycosylase, C-terminal||Concanavalin A-like lectin/glucanase, subgroup
VIT_00s0389g00040	0.759787	69.8736	-6.523	1.5331e-14	8.5326e-13	-	Cytochrome P450, E-class, group I||Cytochrome P450, conserved site||Cytochrome P450
VIT_00s0391g00070	4444.01	619.304	2.8431	6.4782e-18	5.5305e-16	DHS1	DAHP synthetase, class II
VIT_00s0397g00010	21.3756	3.2154	2.7329	0.0030294	0.017853	-	Leucine-rich repeat||Leucine-rich repeat, typical subtype
VIT_00s0399g00020	7.71352	56.1707	-2.8644	2.5557e-06	3.7458e-05	-	Bifunctional inhibitor/plant lipid transfer protein/seed storage helical domain||Plant lipid transfer protein/Par allergen
VIT_00s0404g00040	134.924	14.6446	3.2037	5.2469e-11	1.8134e-09	-	Arf GTPase activating protein
VIT_00s0409g00010	28.7045	1.71286	4.0668	1.6933e-05	0.000205	-	Gnk2-homologous domain||Protein kinase, catalytic domain||Concanavalin A-like lectin/glucanase, subgroup||Serine/threonine- / dual specificity protein kinase, catalytic domain||Serine/threonine-protein kinase, active site||Protein kinase-like domain
VIT_00s0415g00030	635.931	77.4931	3.0367	9.9814e-17	7.5311e-15	mtHsc70-1	Heat shock protein 70kD, peptide-binding domain||Heat shock protein 70 family||Chaperone DnaK||Heat shock protein 70kD, C-terminal domain||Heat shock protein 70, conserved site
VIT_00s0429g00040	25.0495	599.682	-4.5813	2.7946e-10	8.7165e-09	-	Aspartic peptidase||Peptidase A1||Peptidase aspartic, active site
VIT_00s0434g00090	97.4962	22.3708	2.1237	7.4755e-06	9.8828e-05	-	Aspartic peptidase||Peptidase aspartic, active site||Peptidase A1
VIT_00s0444g00010	81.2408	1.71286	5.5677	0.0087127	0.042948	-	Multicopper oxidase, copper-binding site||Laccase||Cupredoxin||Multicopper oxidase, type 1||Multicopper oxidase, type 3||Multicopper oxidase, type 2
VIT_00s0445g00010	7.20857	32.4376	-2.1699	0.0022083	0.013756	-	Protein kinase-like domain||Leucine-rich repeat||Serine-threonine/tyrosine-protein kinase catalytic domain||Protein kinase, catalytic domain
VIT_00s0459g00030	49.0607	10.4508	2.2309	0.00025451	0.0021955	-//-
VIT_00s0471g00010	10.243	47.3626	-2.2091	0.00028421	0.0024081	-	Armadillo-like helical||Armadillo-type fold||Zinc finger, RING/FYVE/PHD-type||U box domain
VIT_00s0479g00020	500.242	49.3591	3.3412	1.4416e-18	1.2818e-16	-	Myc-type, basic helix-loop-helix (bHLH) domain||Achaete-scute transcription factor-related
VIT_00s0480g00020	24.0348	0.594324	5.3377	0.00016605	0.0015122	-//-
VIT_00s0480g00040	1776.12	353.105	2.3306	1.1704e-12	5.1499e-11	-	Polyphenol oxidase, C-terminal||Uncharacterised domain, di-copper centre
VIT_00s0480g00070	123.98	20.6946	2.5828	0.00088924	0.006364	-	Polyphenol oxidase, C-terminal
VIT_00s0499g00020	60.2995	250.687	-2.0557	5.6225e-08	1.1686e-06	-//-
VIT_00s0510g00050	300.629	40.4076	2.8953	2.5265e-07	4.5455e-06	-	Aspartic peptidase||Peptidase A1||Peptidase aspartic, active site
VIT_00s0516g00030	284.126	70.1174	2.0187	7.6241e-08	1.5471e-06	IBR1	Glucose/ribitol dehydrogenase||Short-chain dehydrogenase/reductase, conserved site||NAD(P)-binding domain
VIT_00s0522g00010	15.302	0	Inf	0.00015959	0.0014595	-//-
VIT_00s0524g00030	28.5794	169.634	-2.5694	2.8624e-09	7.6192e-08	-	U box domain||Armadillo||Armadillo-type fold||Armadillo-like helical||Zinc finger, RING/FYVE/PHD-type
VIT_00s0541g00020	19.856	197.317	-3.3129	9.4292e-14	4.8221e-12	-	Basic-leucine zipper domain
VIT_00s0555g00020	30.099	1.78297	4.0774	8.5869e-06	0.00011206	-	Cytochrome P450, conserved site||Cytochrome P450, E-class, group I||Cytochrome P450
VIT_00s0572g00010	52.8173	0.524215	6.6547	0.00024748	0.00214	-	Terpenoid synthase||Terpenoid cyclases/protein prenyltransferase alpha-alpha toroid||Terpene synthase, metal-binding domain||Terpene synthase, N-terminal domain
VIT_00s0583g00020	6.82867	32.264	-2.2402	0.0018705	0.011968	-	Tetraspanin/Peripherin
VIT_00s0590g00010	190.679	9.08853	4.391	9.7314e-19	8.8358e-17	-	CcmE/CycJ protein||Nucleic acid-binding, OB-fold
VIT_00s0620g00010	290.672	13.5961	4.4181	4.9091e-22	5.6555e-20	PLA-I{beta]2	Alpha/Beta hydrolase fold||Lipase, class 3
VIT_00s0658g00010	0	10.6612	#NAME?	0.0011862	0.0081209	-	Leucine-rich repeat-containing N-terminal, type 2
VIT_00s0670g00020	71.7011	16.4976	2.1197	5.4229e-05	0.0005713	-	Aspartate/glutamate/uridylate kinase||Amino-acid N-acetyltransferase (ArgA)
VIT_00s0682g00050	0.759787	43.5896	-5.8422	1.8663e-07	3.4744e-06	-	Uncharacterised conserved protein UCP031279
VIT_00s0684g00030	1.51957	54.7718	-5.1717	1.1929e-10	3.9205e-09	SEN1	Rhodanese-like domain
VIT_00s0692g00010	15.5568	0	Inf	0.00013228	0.0012356	-	Terpenoid cyclases/protein prenyltransferase alpha-alpha toroid
VIT_00s0692g00020	25.5356	1.04843	4.6062	2.6073e-05	0.00029956	-	Terpenoid cyclases/protein prenyltransferase alpha-alpha toroid||Terpene synthase, N-terminal domain||Terpene synthase, metal-binding domain||Terpenoid synthase
VIT_00s0698g00010	555.73	2323.18	-2.0636	2.2187e-10	7.0361e-09	-	Catalase core domain||Catalase, mono-functional, haem-containing||Catalase immune-responsive domain||Catalase-like domain||Catalase haem-binding site||Catalase active site||Catalase, mono-functional, haem-containing, clades 1 and 3
VIT_00s0705g00010	405.405	53.1689	2.9307	1.2177e-14	6.8663e-13	-	Cytochrome P450, E-class, group I||Cytochrome P450, conserved site||Cytochrome P450
VIT_00s0743g00030	15.9367	2.23708	2.8327	0.0076999	0.038731	-	Serine-threonine/tyrosine-protein kinase catalytic domain||Apple-like||Concanavalin A-like lectin/glucanase, subgroup||Protein kinase, catalytic domain||PAN-2 domain||Protein kinase-like domain
VIT_00s0748g00020	64.8959	0.594324	6.7707	1.264e-05	0.00015922	-	Protein kinase-like domain||Serine/threonine- / dual specificity protein kinase, catalytic domain||Serine/threonine-protein kinase, active site||Protein kinase, catalytic domain||Gnk2-homologous domain
VIT_00s0776g00010	2.65455	18.8749	-2.8299	0.0030109	0.017762	-	Serine-threonine/tyrosine-protein kinase catalytic domain||Protein kinase, catalytic domain||Protein kinase-like domain
VIT_00s0780g00040	47.6898	9.92663	2.2643	0.007884	0.039499	-	von Willebrand factor, type A||Zinc finger, RING/FYVE/PHD-type||Zinc finger, RING-type||Copine
VIT_00s0790g00020	59.5445	6.39734	3.2184	2.8608e-07	5.0789e-06	-	Cytochrome P450||Cytochrome P450, conserved site||Cytochrome P450, E-class, group I
VIT_00s0880g00010	716.23	54.4276	3.718	3.2448e-23	3.996e-21	-//-
VIT_00s0904g00010	143.05	992.933	-2.7952	2.03e-15	1.2608e-13	-	PsbQ-like domain||Photosystem II PsbQ, oxygen evolving complex
VIT_00s1206g00010	46.1608	1254.86	-4.7647	2.173e-09	5.9467e-08	-	Aspartic peptidase||Peptidase A1
VIT_00s1287g00010	11.3874	70.8886	-2.6381	3.127e-06	4.4971e-05	-	Transcription factor CBF/NF-Y/archaeal histone||Histone-fold||Transcription factor, NFYB/HAP3, conserved site
VIT_00s1328g00010	10.8777	0.524215	4.3751	0.0075019	0.037895	-//-
VIT_00s1353g00010	85.0706	578.99	-2.7668	1.3373e-06	2.0764e-05	-	Leucine-rich repeat||Leucine-rich repeat, typical subtype||Serine/threonine- / dual specificity protein kinase, catalytic domain||Serine/threonine-protein kinase, active site||Leucine-rich repeat-containing N-terminal, type 2||Serine-threonine/tyrosine-protein kinase catalytic domain||Concanavalin A-like lectin/glucanase, subgroup||Protein kinase, catalytic domain||Protein kinase-like domain
VIT_00s1386g00010	24.5351	0	Inf	1.0951e-06	1.7369e-05	-	Petal formation-expressed
VIT_00s1553g00010	12.3973	0.594324	4.3826	0.0032158	0.018786	-	Peptidase S8/S53 domain||Protease-associated domain, PA||Peptidase S8, subtilisin-related
VIT_00s1557g00020	13.9169	0	Inf	0.0025263	0.015392	-	Protein kinase, ATP binding site||Protein kinase-like domain||Legume lectin domain||Concanavalin A-like lectin/glucanase, subgroup
VIT_00s1682g00020	12.1425	63.7233	-2.3918	2.5113e-05	0.0002904	-	Cytochrome P450, conserved site||Cytochrome P450||Cytochrome P450, E-class, group I
VIT_00s1707g00010	10.8683	45.0188	-2.0504	0.00066878	0.0050195	-//-
VIT_00s2001g00010	186.472	42.7817	2.1239	3.1457e-07	5.5296e-06	-//-
VIT_00s2032g00010	4.67908	52.0471	-3.4755	2.3228e-07	4.2288e-06	-//-
VIT_00s2037g00010	7.33834	38.0638	-2.3749	0.0005136	0.0039933	-//-
VIT_00s2125g00010	49.0513	335.245	-2.7728	4.9057e-13	2.2902e-11	-	Fatty acid hydroxylase
VIT_00s2188g00010	50.0707	397.002	-2.9871	4.7943e-15	2.8457e-13	-	Sodium/sulphate symporter
VIT_00s2342g00010	6.44878	42.1205	-2.7074	5.5831e-05	0.0005853	-	Armadillo-like helical
VIT_00s2376g00010	75.8658	5.90658	3.6831	2.2171e-09	6.0375e-08	-	Pyridine nucleotide-disulphide oxidoreductase, FAD/NAD(P)-binding domain
VIT_00s2377g00010	0.379894	10.0669	-4.7279	0.0066974	0.034573	-	Protein of unknown function DUF2996
VIT_00s2485g00010	21.6257	0	Inf	5.0837e-06	6.9518e-05	-	Protein kinase, catalytic domain||Protein kinase-like domain||Serine/threonine-protein kinase, active site||Serine/threonine- / dual specificity protein kinase, catalytic domain
VIT_00s2508g00010	134.971	1.11854	6.9149	2.2171e-07	4.0535e-06	-	Phenylalanine/histidine ammonia-lyases, active site||Fumarase/histidase, N-terminal||Aromatic amino acid lyase||Phenylalanine ammonia-lyase||L-Aspartase-like
VIT_00s2579g00010	539.614	51.5229	3.3886	3.3874e-16	2.3415e-14	-	Pyridoxal phosphate-dependent transferase, major region, subdomain 2||Pyridoxal phosphate-dependent transferase||Phosphoserine aminotransferase||Pyridoxal phosphate-dependent transferase, major region, subdomain 1||Aminotransferase class-V pyridoxal-phosphate binding site||Aminotransferase, class V/Cysteine desulfurase
VIT_00s2607g00010	509.423	63.5097	3.0038	5.9636e-09	1.5034e-07	-	Pyridoxal phosphate-dependent transferase, major region, subdomain 2||Pyridoxal phosphate-dependent transferase||Phosphoserine aminotransferase||Pyridoxal phosphate-dependent transferase, major region, subdomain 1||Aminotransferase class-V pyridoxal-phosphate binding site||Aminotransferase, class V/Cysteine desulfurase
VIT_00s2648g00010	76.6538	2.16697	5.1446	2.8964e-06	4.1964e-05	-	Pyridine nucleotide-disulphide oxidoreductase, FAD/NAD(P)-binding domain
VIT_00s2659g00010	43.2514	0	Inf	1.3923e-10	4.5342e-09	-	Protein kinase-like domain||Serine/threonine- / dual specificity protein kinase, catalytic domain||Serine/threonine-protein kinase, active site||Protein kinase, catalytic domain
VIT_00s2745g00010	39.0679	1.71286	4.5115	2.5188e-07	4.5371e-06	-	Serine-threonine/tyrosine-protein kinase catalytic domain||Protein kinase, catalytic domain||Serine/threonine-protein kinase, active site||Serine/threonine- / dual specificity protein kinase, catalytic domain||Protein kinase-like domain
VIT_00s2849g00010	74.8512	1.11854	6.0643	7.5108e-14	3.8688e-12	-	Phenylalanine ammonia-lyase, shielding domain||Aromatic amino acid lyase||L-Aspartase-like
VIT_01s0010g00060	36.2977	247.992	-2.7723	8.7082e-12	3.4365e-10	-	Domain of unknown function DUF23
VIT_01s0010g00940	7.0835	30.2707	-2.0954	0.0042615	0.023754	-//-
VIT_01s0010g01000	45.007	190.115	-2.0787	2.2255e-07	4.0655e-06	NIK2	Serine/threonine- / dual specificity protein kinase, catalytic domain||Serine/threonine-protein kinase, active site||Leucine-rich repeat-containing N-terminal, type 2||Protein kinase, ATP binding site||Leucine-rich repeat||Protein kinase-like domain||Protein kinase, catalytic domain||Concanavalin A-like lectin/glucanase, subgroup
VIT_01s0010g01130	3357.81	520.815	2.6887	3.0832e-16	2.1559e-14	-	NAD(P)-binding domain||6-phosphogluconate dehydrogenase, decarboxylating||Fibritin/6-phosphogluconate dehydrogenase, C-terminal extension||6-phosphogluconate dehydrogenase||6-phosphogluconate dehydrogenase, C-terminal-like||6-phosphogluconate dehydrogenase, NADP-binding||Dehydrogenase, multihelical||6-phosphogluconate dehydrogenase, C-terminal
VIT_01s0010g01170	5.05427	30.4443	-2.5906	0.0003969	0.0032203	CCB3	Uncharacterised protein family Ycf19
VIT_01s0010g01430	219.662	33.416	2.7167	4.3748e-11	1.5368e-09	-	C2 calcium-dependent membrane targeting||Domain of unknown function DUF2404
VIT_01s0010g01900	1.51487	16.1137	-3.411	0.0015224	0.010087	-	Tetratricopeptide-like helical||Pentatricopeptide repeat
VIT_01s0010g01950	890.112	3.80972	7.8682	4.3991e-05	0.00047585	-	Haem peroxidase, plant/fungal/bacterial||Peroxidase, active site||Peroxidases heam-ligand binding site||Plant peroxidase||Haem peroxidase
VIT_01s0010g01960	235.499	1.18865	7.6303	0.0013587	0.0091582	-	Haem peroxidase||Peroxidases heam-ligand binding site||Plant peroxidase||Peroxidase, active site||Haem peroxidase, plant/fungal/bacterial
VIT_01s0010g01970	8.34354	0	Inf	0.0094587	0.046001	-	Haem peroxidase||Plant peroxidase||Peroxidases heam-ligand binding site||Haem peroxidase, plant/fungal/bacterial||Peroxidase, active site
VIT_01s0010g01980	8.97827	0	Inf	0.0060974	0.032023	-	Peroxidase, active site||Haem peroxidase, plant/fungal/bacterial||Haem peroxidase||Peroxidases heam-ligand binding site||Plant peroxidase
VIT_01s0010g02000	26.8239	0	Inf	0.0019825	0.012581	-	Plant peroxidase||Peroxidases heam-ligand binding site||Haem peroxidase||Peroxidase, active site||Haem peroxidase, plant/fungal/bacterial
VIT_01s0010g02010	250.643	5.80302	5.4327	0.00084819	0.0061113	-	Haem peroxidase||Plant peroxidase||Peroxidases heam-ligand binding site||Haem peroxidase, plant/fungal/bacterial||Peroxidase, active site
VIT_01s0010g02020	14.4218	0	Inf	0.00073112	0.0054097	-	Plant peroxidase||Peroxidases heam-ligand binding site||Haem peroxidase||Peroxidase, active site||Haem peroxidase, plant/fungal/bacterial
VIT_01s0010g02160	113.702	23.5594	2.2709	2.896e-05	0.00032868	RGS1	Regulator of G protein signalling superfamily
VIT_01s0010g02200	168.721	29.0454	2.5383	2.047e-05	0.0002426	-	Zinc finger, RING/FYVE/PHD-type||Zinc finger, RING-type, conserved site||Zinc finger, RING-type
VIT_01s0010g02450	342.774	2.16697	7.3054	1.0207e-11	3.9839e-10	-	NADH-ubiquinone reductase complex 1 MLRQ subunit
VIT_01s0010g02460	1821.55	184.068	3.3069	0.0016841	0.010971	-	Glyceraldehyde 3-phosphate dehydrogenase, catalytic domain||Glyceraldehyde/Erythrose phosphate dehydrogenase family||Glyceraldehyde-3-phosphate dehydrogenase, type I||Glyceraldehyde 3-phosphate dehydrogenase, active site||Glyceraldehyde 3-phosphate dehydrogenase, NAD(P) binding domain||NAD(P)-binding domain
VIT_01s0010g02580	231.115	51.8368	2.1566	0.0090029	0.044206	-	Phosphatidic acid phosphatase type 2/haloperoxidase||Acid phosphatase/vanadium-dependent haloperoxidase-related
VIT_01s0010g02740	323.411	3.14529	6.684	5.2517e-33	1.585e-30	-	AMP-binding, conserved site||Domain of unknown function DUF4009||AMP-dependent synthetase/ligase
VIT_01s0010g02770	219.115	10.5911	4.3708	1.1961e-19	1.165e-17	-	P-loop containing nucleoside triphosphate hydrolase||Adenylate kinase, subfamily||Adenylate kinase, active site lid domain||Adenylate kinase
VIT_01s0010g02980	32.5223	135.907	-2.0631	0.0083368	0.041343	-	Calcium-binding EF-hand||EF-Hand 1, calcium-binding site||EF-hand-like domain
VIT_01s0010g03020	17.9707	106.368	-2.5653	3.0337e-06	4.3776e-05	-	EF-hand-like domain||Calcium-binding EF-hand||EF-Hand 1, calcium-binding site
VIT_01s0010g03040	6.19865	70.084	-3.4991	9.4516e-09	2.291e-07	-	EF-hand-like domain||Calcium-binding EF-hand||EF-Hand 1, calcium-binding site
VIT_01s0010g03560	4.80414	104.368	-4.4413	1.1295e-08	2.7093e-07	-	Cytochrome P450, E-class, group I||Cytochrome P450, conserved site||Cytochrome P450
VIT_01s0010g03620	86.609	401.936	-2.2144	1.1167e-09	3.1736e-08	LHCA2	Chlorophyll A-B binding protein, plant||Chlorophyll A-B binding protein||Chlorophyll a/b binding protein domain
VIT_01s0010g03730	56.2646	285.428	-2.3428	8.0449e-10	2.3422e-08	-	Galactose oxidase, beta-propeller||F-box domain, cyclin-like||Galactose oxidase/kelch, beta-propeller
VIT_01s0010g03930	912.817	26.531	5.1046	3.5969e-10	1.1042e-08	-	DNA-binding WRKY
VIT_01s0010g03960	25.8966	115.527	-2.1574	7.8654e-05	0.00079053	-//-
VIT_01s0011g00050	37.9329	8.80809	2.1065	0.0015451	0.010209	-	DnaJ domain
VIT_01s0011g00080	2.39972	24.6413	-3.3601	0.00016415	0.0014961	-	UspA||Rossmann-like alpha/beta/alpha sandwich fold
VIT_01s0011g00120	6.18924	95.7004	-3.9507	4.5913e-09	1.1811e-07	-//-
VIT_01s0011g00380	490.728	31.0052	3.9843	2.4604e-23	3.0831e-21	-	Alpha/Beta hydrolase fold||Alpha/beta hydrolase fold-1
VIT_01s0011g00530	243.822	13.1086	4.2172	2.6423e-17	2.1447e-15	-	Ureide permease, plant||Ureide permease
VIT_01s0011g00930	2.78432	22.895	-3.0396	0.001058	0.0073644	ATFKBP13	Peptidyl-prolyl cis-trans isomerase, FKBP-type||Peptidyl-prolyl cis-trans isomerase, FKBP-type, domain
VIT_01s0011g00940	399.411	96.7887	2.045	1.3104e-08	3.0993e-07	-//-
VIT_01s0011g01110	1585.42	276.843	2.5177	3.6147e-14	1.9316e-12	-	Molybdenum cofactor sulfurase, C-terminal||MOSC, N-terminal beta barrel||Pyruvate kinase-like, insert domain
VIT_01s0011g01280	4.16942	74.4147	-4.1577	1.8701e-11	6.9811e-10	AtZIP12	Zinc/iron permease, fungal/plant||Zinc/iron permease
VIT_01s0011g01350	434.076	68.9654	2.654	1.1682e-05	0.00014794	-	VQ
VIT_01s0011g02080	88.768	16.9518	2.3886	2.499e-06	3.6727e-05	-	Ribosomal protein, zinc-binding domain||Ribosomal protein L44e
VIT_01s0011g02260	101.536	0	Inf	6.8242e-20	6.8652e-18	-	Oligopeptide transporter OPT superfamily
VIT_01s0011g02310	19.2307	97.5901	-2.3433	2.1531e-06	3.2309e-05	-//-
VIT_01s0011g02420	251.469	9.47253	4.7305	1.5269e-22	1.7879e-20	-	Zinc finger, RING/FYVE/PHD-type||Zinc finger, RING-type
VIT_01s0011g02480	425.654	75.0122	2.5045	0.0017542	0.011364	-	Phospholipid-transporting P-type ATPase, subfamily IV||HAD-like domain||P-type ATPase, A domain||P-type ATPase, phosphorylation site||Cation-transporting P-type ATPase||P-type ATPase, cytoplasmic domain N
VIT_01s0011g02620	279.216	4.09016	6.0931	8.91e-30	2.1452e-27	-//-
VIT_01s0011g02630	304.39	56.1707	2.438	1.6093e-10	5.17e-09	-//-
VIT_01s0011g02660	198.718	36.5612	2.4423	0.0013001	0.0088132	-//-
VIT_01s0011g02750	103.737	6.11691	4.084	0.00097846	0.0068901	ATNUDT1	NUDIX hydrolase domain||NUDIX hydrolase, conserved site||NUDIX hydrolase||NUDIX hydrolase domain-like
VIT_01s0011g02840	3.91929	20.9718	-2.4198	0.0051151	0.027664	-	Cytochrome b561, eukaryote||Cytochrome b561/ferric reductase transmembrane
VIT_01s0011g03010	6.19395	57.4964	-3.2145	0.00010754	0.0010357	STN7	Protein kinase, catalytic domain||Protein kinase, ATP binding site||Protein kinase-like domain||Serine/threonine-protein kinase, active site||Serine/threonine- / dual specificity protein kinase, catalytic domain
VIT_01s0011g03090	82.1707	1.04843	6.2923	8.0412e-15	4.6319e-13	-	Allene oxide cyclase
VIT_01s0011g03250	20.486	0	Inf	9.6426e-06	0.00012385	-	Uncharacterised protein family Cys-rich
VIT_01s0011g03380	284.917	63.2325	2.1718	3.2173e-08	6.9426e-07	LTA2	2-oxoacid dehydrogenase acyltransferase, catalytic domain||Biotin/lipoyl attachment||E3 binding||2-oxo acid dehydrogenase, lipoyl-binding site||Single hybrid motif||Chloramphenicol acetyltransferase-like domain
VIT_01s0011g03390	70.3348	5.59269	3.6526	0.00070197	0.0052356	-	Glycolipid transfer protein domain
VIT_01s0011g03430	254.768	20.6245	3.6268	4.6926e-17	3.6041e-15	-//-
VIT_01s0011g03530	91.9887	0.594324	7.2741	0.00088792	0.006357	-	Lateral organ boundaries, LOB
VIT_01s0011g03550	0	11.6395	#NAME?	0.0005996	0.0045691	-//-
VIT_01s0011g03640	54.8607	7.23545	2.9226	4.4365e-06	6.1611e-05	-	P-loop containing nucleoside triphosphate hydrolase||tRNA delta(2)-isopentenylpyrophosphate transferase
VIT_01s0011g03650	247.607	4.54426	5.7679	5.319e-27	9.118e-25	-	VQ
VIT_01s0011g03800	38.6927	2.30719	4.0679	8.5183e-07	1.3828e-05	-	Wall-associated receptor kinase galacturonan-binding domain
VIT_01s0011g04030	291.297	1271.53	-2.126	1.573e-10	5.0687e-09	-	Reticulon
VIT_01s0011g04040	106.345	0.594324	7.4833	2.9184e-19	2.7548e-17	-//-
VIT_01s0011g04210	494.989	67.1824	2.8812	7.3398e-15	4.2623e-13	BAT1	Amino acid permease subfamily||Amino acid permease, conserved site||Amino acid/polyamine transporter I
VIT_01s0011g04480	38.3034	9.01842	2.0865	0.0015882	0.010458	-	Histone chaperone, ASF1-like
VIT_01s0011g04650	341.743	1665.88	-2.2853	4.6691e-08	9.8183e-07	-//-
VIT_01s0011g04660	22.7654	135.307	-2.5713	1.7841e-08	4.0541e-07	-//-
VIT_01s0011g04710	4.54931	31.9134	-2.8104	0.00016137	0.0014727	-	Heavy metal-associated domain, HMA
VIT_01s0011g04780	1914.49	3.2154	9.2177	8.0368e-49	7.8279e-46	-	Protein of unknown function DUF4228
VIT_01s0011g04820	1.51957	18.8749	-3.6347	0.00090212	0.0064285	-	DnaJ domain, conserved site||DnaJ domain
VIT_01s0011g04840	2.27466	42.5045	-4.2239	6.6044e-08	1.3555e-06	-//-
VIT_01s0011g04870	139.431	31.112	2.164	6.2281e-07	1.0361e-05	-	Leucine zipper, homeobox-associated||Homeobox, conserved site||Homeodomain-like||Homeodomain
VIT_01s0011g04980	15.6725	135.413	-3.1111	3.1961e-11	1.1491e-09	AST91	Sulphate transporter||Sulphate anion transporter||Sulfate transporter 3.3||Sulfate transporter N-terminal domain with GLY motif||STAS domain||Sulphate anion transporter, conserved site
VIT_01s0011g04990	75.6062	16.9884	2.154	2.8426e-05	0.00032348	-	GroES-like||Chaperonin Cpn10
VIT_01s0011g05050	7.83858	35.5829	-2.1825	0.0011325	0.0078105	-	Drug/metabolite transporter
VIT_01s0011g05170	16.8216	87.4564	-2.3783	2.99e-06	4.3203e-05	-	START-like domain||Bet v I domain
VIT_01s0011g05290	0.504956	17.5126	-5.1161	0.00010254	0.00099374	CRR23	NAD(P)H-quinone oxidoreductase subunit L
VIT_01s0011g05490	4.29919	25.1321	-2.5474	0.0018646	0.011934	MEE11	F-box domain, cyclin-like||4Fe-4S ferredoxin, iron-sulphur binding, conserved site
VIT_01s0011g05660	5.68899	34.3943	-2.5959	0.00025424	0.0021941	-	Zinc finger, RanBP2-type
VIT_01s0011g05930	23.0061	2.30719	3.3178	0.00054887	0.0042245	-	S-adenosyl-L-methionine-dependent methyltransferase-like||SAM dependent carboxyl methyltransferase
VIT_01s0011g05960	81.2031	346.737	-2.0942	1.9663e-08	4.4165e-07	ATTPS6	Trehalose-phosphatase||Glycosyl transferase, family 20||HAD-like domain||HAD-superfamily hydrolase, subfamily IIB
VIT_01s0011g06010	135.137	17.723	2.9307	4.9913e-10	1.5001e-08	-	Domain of unknown function DUF125, transmembrane
VIT_01s0011g06080	225.66	38.4478	2.5532	6.0306e-10	1.7873e-08	-	Protein kinase, ATP binding site||S-locus glycoprotein||Bulb-type lectin domain||Serine/threonine-protein kinase, active site||Green fluorescent protein-like||Serine/threonine- / dual specificity protein kinase, catalytic domain||Protein kinase-like domain||Epidermal growth factor-like domain||Concanavalin A-like lectin/glucanase, subgroup||Protein kinase, catalytic domain||EGF-like, conserved si…
VIT_01s0011g06250	459.206	3170.03	-2.7873	4.3194e-17	3.3344e-15	-	Xyloglucan endo-transglycosylase, C-terminal||Xyloglucan endotransglucosylase/hydrolase||Concanavalin A-like lectin/glucanase, subgroup||Glycoside hydrolase, family 16
VIT_01s0011g06330	12.1378	48.9353	-2.0114	0.00056545	0.0043319	-	Microtubule-associated protein, MAP65/Ase1/PRC1
VIT_01s0011g06400	34.5138	143.517	-2.056	1.0661e-06	1.696e-05	-	Zinc finger C2H2-type/integrase DNA-binding domain||Zinc finger, C2H2||C2H2 zinc finger protein, plant||Zinc finger, C2H2-like
VIT_01s0011g06450	60.073	9.2622	2.6973	5.5103e-06	7.4683e-05	-	Aldo/keto reductase||Aldo/keto reductase subgroup||NADP-dependent oxidoreductase domain||Aldo/keto reductase, conserved site
VIT_01s0011g06580	3.03444	26.4609	-3.1244	0.00026439	0.002268	-//-
VIT_01s0011g06600	2939.83	68.301	5.4277	6.0736e-32	1.7828e-29	-	Glutamate decarboxylase||Pyridoxal phosphate-dependent decarboxylase||Pyridoxal phosphate-dependent transferase, major region, subdomain 1||Pyridoxal phosphate-dependent transferase
VIT_01s0026g00220	2478.8	579.14	2.0977	1.1432e-10	3.7688e-09	-	Aldehyde dehydrogenase, N-terminal||Aminobutyraldehyde dehydrogenase||Aldehyde dehydrogenase, C-terminal||Aldehyde dehydrogenase, glutamic acid active site||Aldehyde/histidinol dehydrogenase||Aldehyde dehydrogenase, conserved site||Aldehyde dehydrogenase domain
VIT_01s0026g00520	0.379894	9.47253	-4.6401	0.0092848	0.04532	-	WAT1-related protein||Drug/metabolite transporter
VIT_01s0026g00630	547.38	24.0135	4.5106	1.2603e-27	2.2694e-25	UGT74B1	UDP-glucuronosyl/UDP-glucosyltransferase
VIT_01s0026g00730	1.51487	30.8315	-4.3471	0.0016516	0.010803	-	Protein of unknown function DUF4228
VIT_01s0026g00820	1585.32	73.9303	4.4225	2.701e-23	3.3649e-21	-	Peptidase M20, dimerisation domain||Peptidase M20||Amidohydrolase
VIT_01s0026g00830	100.656	0	Inf	8.3525e-20	8.2913e-18	-	Peroxidase, active site||Haem peroxidase, plant/fungal/bacterial||Peroxidases heam-ligand binding site||Plant peroxidase||Haem peroxidase
VIT_01s0026g00900	1105.23	186.9	2.564	0.00019462	0.0017348	-	Peptidase M10A||Peptidase M10, metallopeptidase||Peptidoglycan binding-like||Peptidase, metallopeptidase||Metallopeptidase, catalytic domain
VIT_01s0026g00910	906.785	98.0841	3.2087	2.721e-05	0.00031096	-//-
VIT_01s0026g01290	9.36287	38.6948	-2.0471	0.0022284	0.013864	-	Glycosyl transferase, family 14
VIT_01s0026g01340	1019.01	190.285	2.4209	1.5146e-12	6.5301e-11	-	Glutathione S-transferase, C-terminal||Glutathione S-transferase, N-terminal||Glutathione S-transferase, C-terminal-like||Thioredoxin-like fold
VIT_01s0026g01380	301.946	11.6395	4.6972	2.3883e-09	6.4536e-08	-	Glutathione S-transferase, C-terminal||Glutathione S-transferase, C-terminal-like||Glutathione S-transferase, N-terminal||Thioredoxin-like fold
VIT_01s0026g01570	174.242	34.1839	2.3497	2.8477e-08	6.2075e-07	-	Proton-dependent oligopeptide transporter family||Major facilitator superfamily domain
VIT_01s0026g01730	69.2872	12.8281	2.4333	9.3762e-06	0.0001211	WRKY36	DNA-binding WRKY
VIT_01s0026g01780	4.80414	82.7687	-4.1067	7.9505e-12	3.1666e-10	-	Protein kinase-like domain||Concanavalin A-like lectin/glucanase, subgroup||Protein kinase, catalytic domain||Serine-threonine/tyrosine-protein kinase catalytic domain
VIT_01s0026g01950	8.21848	76.2041	-3.2129	0.0012265	0.0083669	-	Homeodomain-like||Homeobox, conserved site||Leucine zipper, homeobox-associated||Helix-turn-helix motif||Homeodomain
VIT_01s0026g02270	5.31381	35.5829	-2.7434	0.00017783	0.0016051	-	Gnk2-homologous domain
VIT_01s0026g02420	18.9617	102.171	-2.4298	3.4115e-07	5.9578e-06	-	Protein of unknown function DUF1666||Ribosomal protein L34Ae
VIT_01s0026g02450	0	12.4441	#NAME?	0.00039948	0.0032376	-	ZF-HD homeobox protein, Cys/His-rich dimerisation domain
VIT_01s0026g02480	96.3471	504.495	-2.3885	2.9945e-11	1.0802e-09	-	Domain of unknown function CP12
VIT_01s0026g02580	6.06889	84.2011	-3.7943	2.7326e-09	7.3102e-08	-	Zinc finger, Dof-type
VIT_01s0026g02590	55.9177	1.18865	5.5559	0.00026419	0.0022672	-	EF-Hand 1, calcium-binding site||Calcium-binding EF-hand||EF-hand-like domain
VIT_01s0113g00420	9.47851	54.6315	-2.527	1.2341e-05	0.00015574	-	Zinc finger, DHHC-type, palmitoyltransferase
VIT_01s0127g00070	284.992	7.30556	5.2858	1.6523e-26	2.6621e-24	ATNRT2.5	Major facilitator superfamily||Major facilitator superfamily domain
VIT_01s0127g00230	10.6229	43.7967	-2.0436	0.00089989	0.0064191	NIK3	Protein kinase-like domain||Protein kinase, catalytic domain||Concanavalin A-like lectin/glucanase, subgroup||Serine/threonine- / dual specificity protein kinase, catalytic domain||Serine/threonine-protein kinase, active site||Leucine-rich repeat-containing N-terminal, type 2||Protein kinase, ATP binding site||Leucine rich repeat 4
VIT_01s0127g00250	3005.9	34.4644	6.4465	2.4053e-56	5.1541e-53	-	Galactose oxidase, beta-propeller||F-box domain, cyclin-like
VIT_01s0127g00260	1515.77	179.277	3.0798	3.433e-19	3.1984e-17	-	Succinyl-CoA synthetase-like||ATP-grasp fold, succinyl-CoA synthetase-type||ATP-grasp fold, subdomain 2
VIT_01s0127g00360	127.489	28.8382	2.1443	0.00011055	0.0010613	-	S-ribonuclease binding protein, SBP1, pollen||Zinc finger, RING/FYVE/PHD-type||Zinc finger, RING-type
VIT_01s0127g00400	0	33.7298	#NAME?	1.6225e-09	4.5035e-08	-	Glycoside hydrolase, family 28||Pectin lyase fold||Pectin lyase fold/virulence factor||Parallel beta-helix repeat
VIT_01s0127g00680	170.523	14.157	3.5904	0.00049139	0.0038514	-	Poly(ADP-ribose) polymerase, catalytic domain||RST domain of plant C-terminal
VIT_01s0127g00710	7.84329	38.6581	-2.3012	0.00060554	0.0046045	AMSH2	JAB1/Mov34/MPN/PAD-1
VIT_01s0127g00740	10.9981	44.1807	-2.0062	0.0007777	0.0056915	-	Quinone oxidoreductase/zeta-crystallin, conserved site||Alcohol dehydrogenase GroES-like||Alcohol dehydrogenase superfamily, zinc-type||NAD(P)-binding domain||GroES-like||Pterin-binding||Polyketide synthase, enoylreductase
VIT_01s0137g00050	35.9131	5.6628	2.6649	0.00019409	0.0017307	-	SANT/Myb domain||Myb domain||Myb domain, plants||Homeodomain-like
VIT_01s0137g00200	3.91929	54.4913	-3.7974	1.8003e-08	4.0779e-07	-	S-adenosyl-L-methionine-dependent methyltransferase-like||Methyltransferase type 11
VIT_01s0137g00210	89.5184	465.476	-2.3785	4.0083e-11	1.4173e-09	PSBY	Photosystem II PsbY
VIT_01s0137g00220	77.7417	18.4543	2.0747	7.606e-05	0.00076661	ALB4	Membrane insertase OXA1/ALB3/YidC||Membrane insertase YidC/Oxa1, C-terminal
VIT_01s0137g00240	3.41434	139.424	-5.3517	1.3395e-06	2.0769e-05	-	Pectin lyase fold||Pectin lyase fold/virulence factor||AmbAllergen||Pectate lyase/Amb allergen
VIT_01s0137g00460	755.146	40.0937	4.2353	2.5533e-06	3.7449e-05	-	von Willebrand factor, type A||Zinc finger, RING/FYVE/PHD-type||Zinc finger, RING-type||Copine
VIT_01s0137g00510	22.1118	93.68	-2.0829	0.00020576	0.0018174	-	Cytochrome P450, conserved site||Cytochrome P450||Cytochrome P450, E-class, group I
VIT_01s0137g00740	5.56393	32.4376	-2.5435	0.0005307	0.0040935	-	Protein of unknown function DUF868, plant
VIT_01s0137g00750	14.0419	0.594324	4.5624	0.0018347	0.011778	-	Protein phosphatase 2C||Protein phosphatase 2C, manganese/magnesium aspartate binding site||Protein phosphatase 2C (PP2C)-like
VIT_01s0137g00770	164.268	17.1621	3.2588	1.8853e-12	8.0156e-11	-	Protein of unknown function DUF707
VIT_01s0137g00780	185.077	1141.51	-2.6247	0.00018974	0.0016969	-//-
VIT_01s0146g00060	188.173	33.3458	2.4965	2.3015e-09	6.2347e-08	-	Glucose-6-phosphate dehydrogenase, NAD-binding||Glucose-6-phosphate dehydrogenase, active site||Glucose-6-phosphate dehydrogenase, C-terminal||NAD(P)-binding domain||Glucose-6-phosphate dehydrogenase
VIT_01s0146g00440	2202.02	28.1371	6.2902	7.1299e-07	1.1752e-05	-	Uncharacterised conserved protein UCP015417, vWA||von Willebrand factor, type A||Domain of unknown function DUF2828
VIT_01s0146g00480	3866.48	46.037	6.3921	2.0688e-57	5.5413e-54	JAZ10	CO/COL/TOC1, conserved site||Tify
VIT_01s0150g00020	8.59367	54.1774	-2.6563	6.4255e-06	8.6215e-05	SOL2	Protein kinase-like domain||Protein kinase, catalytic domain
VIT_01s0150g00150	69.6765	7.96999	3.128	8.7069e-08	1.7404e-06	-	Anticodon-binding||Glycyl-tRNA synthetase, alpha2 dimer||Aminoacyl-tRNA synthetase, class II||Aminoacyl-tRNA synthetase, class II (G/ H/ P/ S), conserved domain||Glycyl-tRNA synthetase/DNA polymerase subunit gamma-2
VIT_01s0150g00270	34.0136	136.949	-2.0095	3.1321e-06	4.5014e-05	-//-
VIT_01s0150g00410	1179.26	213.086	2.4684	1.6765e-13	8.2208e-12	-	Protein of unknown function DUF4228
VIT_01s0150g00430	173.487	27.5094	2.6568	7.0054e-10	2.0591e-08	-//-
VIT_01s0150g00440	494.765	7.89988	5.9688	1.0392e-15	6.8095e-14	-	EF-Hand 1, calcium-binding site||FAD-binding 8||Ferric reductase, NAD binding||Cytochrome b245, heavy chain||Calcium-binding EF-hand||Ferredoxin reductase-type FAD-binding domain||EF-hand-like domain||NADPH oxidase Respiratory burst||Riboflavin synthase-like beta-barrel||Ferric reductase transmembrane component-like domain
VIT_01s0150g00510	4.42425	61.483	-3.7967	3.7538e-09	9.7974e-08	-	Protein phosphatase 2C||Protein phosphatase 2C (PP2C)-like
VIT_01s0150g00580	691.79	125.139	2.4668	1.8116e-07	3.3873e-06	-	Ribosomal protein L10e, conserved site||Ribosomal protein L10e||Ribosomal protein L10e/L16
VIT_01s0182g00140	115.587	0	Inf	8.176e-22	9.2208e-20	-	EXS, C-terminal||SPX, N-terminal
VIT_01s0182g00150	33.0225	0	Inf	0.0007928	0.0057763	-	SPX, N-terminal||EXS, C-terminal
VIT_01s0244g00010	43.7375	1.78297	4.6165	4.518e-08	9.5381e-07	-	Basic helix-loop-helix (bHLH) transcription factors BEE-like, plant||Myc-type, basic helix-loop-helix (bHLH) domain
VIT_01s0244g00170	43.4968	220.035	-2.3388	5.4169e-09	1.3802e-07	CCL	Light regulated Lir1
VIT_02s0012g00400	77.0196	7.44577	3.3707	5.3272e-09	1.3589e-07	-	Oxoglutarate/iron-dependent dioxygenase||Isopenicillin N synthase-like||Non-haem dioxygenase N-terminal domain
VIT_02s0012g00530	644.474	46.8719	3.7813	6.8371e-23	8.2771e-21	-	Ribose-phosphate diphosphokinase||Ribose-phosphate pyrophosphokinase, N-terminal domain||Phosphoribosyl pyrophosphate synthetase, conserved site||Phosphoribosyltransferase-like
VIT_02s0012g00550	18.327	2.16697	3.0802	0.0038613	0.021796	IP5PII	Inositol polyphosphate-related phosphatase||Endonuclease/exonuclease/phosphatase
VIT_02s0012g00570	16.4464	80.9857	-2.2999	1.0693e-05	0.00013647	APRR2	Homeodomain-like||Signal transduction response regulator, receiver domain||CheY-like superfamily||Myb domain||Myb domain, plants||SANT/Myb domain
VIT_02s0012g00730	235.19	2.8314	6.3762	4.1389e-28	7.7797e-26	-	Purine permease, plant||Domain of unknown function DUF250
VIT_02s0012g00830	13.7824	0	Inf	0.00039376	0.003196	-	Barwin-related endoglucanase||Expansin/Lol pI||Expansin/pollen allergen, DPBB domain||Barwin-like endoglucanase||Expansin, cellulose-binding-like domain
VIT_02s0012g00880	20.2359	0.594324	5.0895	6.3765e-05	0.00065722	-	Domain of unknown function DUF296
VIT_02s0012g00990	34.889	141.53	-2.0203	1.8322e-06	2.7726e-05	LOL1	Zinc finger, LSD1-type
VIT_02s0012g01120	1.7697	34.1871	-4.2719	0.00078298	0.0057222	-	Single hybrid motif||2-oxo acid dehydrogenase, lipoyl-binding site||Biotin/lipoyl attachment||Glycine cleavage H-protein, subgroup||Glycine cleavage H-protein
VIT_02s0012g01570	1295.57	78.191	4.0504	2.9424e-28	5.7844e-26	-	3-beta hydroxysteroid dehydrogenase/isomerase||NAD(P)-binding domain
VIT_02s0012g01870	21.2411	257.532	-3.5998	2.5166e-09	6.749e-08	-//-
VIT_02s0012g02340	38.8272	3.42573	3.5026	4.547e-06	6.2952e-05	-	Cytochrome P450||Cytochrome P450, conserved site||Cytochrome P450, E-class, group I
VIT_02s0025g00240	78.4921	334.169	-2.09	2.0725e-07	3.8185e-06	-	Fatty acid hydroxylase
VIT_02s0025g00260	6.95374	133.734	-4.2654	7.2467e-16	4.8225e-14	-	Pectin lyase fold/virulence factor||Pectin lyase fold||Glycoside hydrolase, family 28
VIT_02s0025g00350	27.5695	3.35562	3.0384	0.00031326	0.0026201	-	Heavy metal-associated domain, HMA
VIT_02s0025g00420	652.058	29.5027	4.4661	7.1291e-29	1.4912e-26	WRKY29	DNA-binding WRKY||WRKY transcription factor, group IIe
VIT_02s0025g00530	25.4246	101.891	-2.0027	2.3121e-05	0.00027014	-	Late embryogenesis abundant protein, LEA-14
VIT_02s0025g01020	8.72814	56.2042	-2.6869	7.965e-06	0.00010477	-	G-box binding, MFMR||Basic-leucine zipper domain
VIT_02s0025g01260	9.35816	68.9989	-2.8823	4.1087e-07	7.0602e-06	-	NAD(P)-binding domain||NAD-dependent epimerase/dehydratase
VIT_02s0025g01470	7.71352	73.2627	-3.2476	1.7351e-08	3.9679e-07	-	Protein of unknown function DUF3252
VIT_02s0025g01600	5.94382	28.2774	-2.2502	0.0027761	0.016579	-	Late embryogenesis abundant protein, LEA-14
VIT_02s0025g01710	3.1595	70.0106	-4.4698	1.1701e-11	4.5178e-10	-	Thioredoxin-like fold||Glutaredoxin
VIT_02s0025g01740	10.3681	86.161	-3.0549	1.1355e-08	2.7187e-07	-	B3 DNA binding domain||DNA-binding pseudobarrel domain||Auxin response factor||AUX/IAA protein||Phox/Bem1p
VIT_02s0025g01820	2.77961	43.5864	-3.9709	9.2069e-08	1.8386e-06	-	Cellulose synthase
VIT_02s0025g01840	0	7.82977	#NAME?	0.0073359	0.037192	-	Cellulose synthase
VIT_02s0025g01850	6.19865	178.579	-4.8485	1.6458e-20	1.7037e-18	-	Cellulose synthase||Nucleotide-diphospho-sugar transferases
VIT_02s0025g01920	35.5285	7.68956	2.208	0.0014757	0.0098265	-	Cellulose synthase||Nucleotide-diphospho-sugar transferases
VIT_02s0025g01980	8.4686	71.5132	-3.078	2.7689e-07	4.9319e-06	-	Cellulose synthase||Nucleotide-diphospho-sugar transferases
VIT_02s0025g02100	9.85841	0	Inf	0.0041519	0.023199	-//-
VIT_02s0025g02590	178.105	1081.28	-2.6019	0.00027135	0.0023202	-	Homeodomain-like||Homeobox, conserved site||Leucine zipper, homeobox-associated||Homeodomain
VIT_02s0025g02610	319.919	8.25042	5.2771	3.7952e-28	7.1968e-26	-	Myc-type, basic helix-loop-helix (bHLH) domain||Transcription factor MYC/MYB N-terminal
VIT_02s0025g02850	123.709	0.594324	7.7015	1.455e-08	3.4036e-07	-	Peptidase S8/S53 domain||Proteinase inhibitor I9||Protease-associated domain, PA||Peptidase S8, subtilisin-related||Peptidase S8, subtilisin, Ser-active site
VIT_02s0025g02920	1904.45	83.857	4.5053	1.958e-34	6.7669e-32	-	Winged helix-turn-helix DNA-binding domain||Plant methyltransferase dimerisation||S-adenosyl-L-methionine-dependent methyltransferase-like||O-methyltransferase, family 2||Caffeate O-methyltransferase (COMT) family
VIT_02s0025g02960	948.28	54.4611	4.122	6.0425e-28	1.1162e-25	-	Isopenicillin N synthase-like||Oxoglutarate/iron-dependent dioxygenase||Non-haem dioxygenase N-terminal domain
VIT_02s0025g03020	183.062	814.754	-2.154	2.4376e-10	7.6702e-09	-	No apical meristem (NAM) protein
VIT_02s0025g03430	365.99	63.7567	2.5212	2.2835e-11	8.393e-10	-	Rossmann-like alpha/beta/alpha sandwich fold||Glutamine amidotransferase type 1||GMP synthetase ATP pyrophosphatase domain||GMP synthase, C-terminal||GMP synthase||GMP synthase, N-terminal||Asparagine synthase||Class I glutamine amidotransferase-like
VIT_02s0025g03690	218.577	53.2326	2.0378	3.7483e-07	6.4983e-06	-	Nin one binding (NOB1) Zn-ribbon-like
VIT_02s0025g03950	35.1533	5.45248	2.6887	0.00025885	0.0022284	-	Helicase, superfamily 1/2, ATP-binding domain||Helicase, C-terminal||RNA helicase, DEAD-box type, Q motif||P-loop containing nucleoside triphosphate hydrolase||DNA/RNA helicase, DEAD/DEAH box type, N-terminal
VIT_02s0025g04210	100.17	457.877	-2.1925	0.0003302	0.0027446	-	UDP-glucose 4-epimerase||NAD(P)-binding domain||NAD-dependent epimerase/dehydratase||UDP-glucose 4-epimerase C-terminal domain
VIT_02s0025g04280	19.0962	0.524215	5.187	0.00011854	0.0011264	-	Thaumatin||Thaumatin, conserved site
VIT_02s0025g04320	103.57	24.2239	2.0961	5.6861e-06	7.6969e-05	-	Thaumatin
VIT_02s0025g04420	1622.23	384.47	2.077	1.6405e-10	5.2625e-09	-	Multi antimicrobial extrusion protein
VIT_02s0025g04460	132.418	1599.64	-3.5946	4.2985e-06	5.985e-05	-	DNA-binding, integrase-type||AP2/ERF domain
VIT_02s0025g04490	47.2958	10.6612	2.1493	0.00035969	0.0029587	ATUTR2	UAA transporter
VIT_02s0025g04570	5.05897	50.4044	-3.3166	7.7088e-07	1.2609e-05	-	Pyridoxal phosphate-dependent transferase, major region, subdomain 1||Pyridoxal phosphate-dependent transferase
VIT_02s0025g04660	75.8752	306.513	-2.0142	8.2853e-08	1.667e-06	-	Staygreen protein
VIT_02s0025g04710	12.5224	93.9206	-2.9069	2.296e-08	5.1089e-07	-//-
VIT_02s0025g04850	11.8782	70.9555	-2.5786	1.1426e-06	1.8043e-05	-	Cytochrome P450, E-class, group I||Cytochrome P450, conserved site||Cytochrome P450
VIT_02s0025g04870	20.1108	3.28551	2.6138	0.0047852	0.026211	-//-
VIT_02s0025g04880	241.727	34.6014	2.8045	1.7558e-11	6.6123e-10	-	Cytochrome P450||Cytochrome P450, conserved site||Cytochrome P450, E-class, group I
VIT_02s0033g00020	19.0915	2.30719	3.0487	0.0024305	0.014906	-	Protein of unknown function DUF716, TMEM45
VIT_02s0033g00270	170.438	24.7481	2.7839	2.1976e-10	6.9868e-09	-	NmrA-like||NAD(P)-binding domain
VIT_02s0033g01060	16.0618	2.23708	2.8439	0.0075432	0.038068	-	Chloramphenicol acetyltransferase-like domain||Transferase
VIT_02s0033g01310	194.28	42.9586	2.1771	0.00055094	0.004239	-	Amino acid/polyamine transporter I
VIT_02s0033g01380	1727.45	179.103	3.2698	0.00045767	0.0036251	AOX1D	Alternative oxidase
VIT_02s0033g01390	70.7147	5.45248	3.697	0.0008279	0.0059913	-//-
VIT_02s0033g01400	613.659	35.2658	4.1211	0.0075831	0.038233	-	Alternative oxidase
VIT_02s0087g00140	109.735	18.4208	2.5746	1.117e-07	2.1818e-06	-	Homeodomain-like||Trihelix transcription factor GT3||Myb-like domain||SANT/Myb domain||C2H2- zinc finger protein family
VIT_02s0087g00330	88.2772	1.57265	5.8108	1.1016e-12	4.8771e-11	-	Glycosyl transferase, family 1||Glycosyltransferase subfamily 4, N-terminal domain
VIT_02s0087g00610	7.45398	31.7732	-2.0917	0.0018623	0.011923	-	Uncharacterised protein family UPF0114, plant||Uncharacterised protein family UPF0114
VIT_02s0087g00710	263.435	43.3091	2.6047	7.0706e-11	2.3785e-09	-	Cytochrome P450||Cytochrome P450, conserved site||Cytochrome P450, E-class, group I
VIT_02s0087g00750	1569.21	70.0776	4.4849	0.0016246	0.010659	-	Protein of unknown function DUF716, TMEM45
VIT_02s0087g00800	24.016	96.4716	-2.0061	1.3195e-05	0.00016518	-//-
VIT_02s0087g00910	9.10333	102.622	-3.4948	3.3153e-11	1.186e-09	-	Carotenoid oxygenase
VIT_02s0109g00080	42.1211	201.751	-2.26	3.7013e-08	7.9312e-07	PRK	Phosphoribulokinase||Phosphoribulokinase/uridine kinase||P-loop containing nucleoside triphosphate hydrolase
VIT_02s0109g00430	104.006	0.594324	7.4512	0.00043068	0.0034435	-	Carbon-nitrogen hydrolase||Nitrilase/cyanide hydratase, conserved site
VIT_02s0154g00160	20.3657	1.11854	4.1865	0.00032314	0.0026974	-	Flavin monooxygenase-like||Flavin monooxygenase FMO
VIT_02s0154g00260	106.998	523.374	-2.2903	0.0018608	0.011917	NRT1.1	Proton-dependent oligopeptide transporter family||PTR2 family proton/oligopeptide symporter, conserved site||Major facilitator superfamily domain
VIT_02s0154g00310	4.42896	24.7114	-2.4801	0.0028991	0.017185	-	Bifunctional inhibitor/plant lipid transfer protein/seed storage helical domain||Hydrophobic seed protein
VIT_02s0154g00320	509.123	2803.91	-2.4614	6.5597e-14	3.4034e-12	-	Bifunctional inhibitor/plant lipid transfer protein/seed storage helical domain||Hydrophobic seed protein
VIT_02s0154g00370	109.625	13.6662	3.0039	3.2333e-09	8.5428e-08	-	YbaK/aminoacyl-tRNA synthetase-associated domain
VIT_02s0236g00020	242.184	7.61945	4.9903	0.004802	0.026276	-	Bifunctional inhibitor/plant lipid transfer protein/seed storage helical domain
VIT_02s0236g00060	63.6406	2.62108	4.6017	0.0040843	0.022869	-	Bifunctional inhibitor/plant lipid transfer protein/seed storage helical domain
VIT_02s0236g00070	15.5474	0	Inf	0.00016745	0.0015223	-	Bifunctional inhibitor/plant lipid transfer protein/seed storage helical domain
VIT_02s0236g00100	2732.73	428.136	2.6742	3.6823e-16	2.5129e-14	-	Bifunctional inhibitor/plant lipid transfer protein/seed storage helical domain
VIT_02s0236g00120	131.111	29.5728	2.1484	9.6303e-07	1.5516e-05	-	Bifunctional inhibitor/plant lipid transfer protein/seed storage helical domain
VIT_02s0241g00030	0	12.6178	#NAME?	0.00030519	0.0025645	-//-
VIT_02s0241g00100	101.814	22.895	2.1528	8.6317e-05	0.00085721	-	Protein of unknown function DUF1442||S-adenosyl-L-methionine-dependent methyltransferase-like
VIT_03s0017g00650	1836.86	411.589	2.158	0.0012033	0.0082248	ATGCH	Riboflavin biosynthesis protein RibBA||3,4-dihydroxy-2-butanone 4-phosphate synthase, RibB||GTP cyclohydrolase II, RibA||DHBP synthase RibB-like alpha/beta domain
VIT_03s0017g01280	458.182	13.8065	5.0525	7.03e-30	1.7118e-27	-	AAA+ ATPase domain||P-loop containing nucleoside triphosphate hydrolase||ABC-2 type transporter||ABC transporter, conserved site||ABC transporter-like
VIT_03s0017g01300	11.6281	66.0974	-2.507	4.0653e-06	5.7067e-05	-	AAA+ ATPase domain||P-loop containing nucleoside triphosphate hydrolase||ABC-2 type transporter||ABC transporter-like||ABC transporter, conserved site
VIT_03s0017g01940	937.067	234.198	2.0004	1.2634e-09	3.5526e-08	-//-
VIT_03s0017g01990	1029.78	31.2856	5.0407	8.464e-05	0.00084357	-	UDP-glucuronosyl/UDP-glucosyltransferase
VIT_03s0017g02110	599.018	6.11691	6.6137	4.7437e-06	6.5201e-05	-	UDP-glucuronosyl/UDP-glucosyltransferase
VIT_03s0017g02140	16.1915	0	Inf	8.7886e-05	0.00087146	-	UDP-glucuronosyl/UDP-glucosyltransferase
VIT_03s0017g02170	758.358	131.29	2.5301	2.4277e-13	1.1716e-11	-	Zinc/iron permease||Zinc/iron permease, fungal/plant
VIT_03s0038g00230	195.405	18.1404	3.4292	8.3681e-08	1.6789e-06	-	Metallo-dependent phosphatase-like||Purple acid phosphatase, N-terminal||Metallophosphoesterase domain||Iron/zinc purple acid phosphatase-like C-terminal domain||Purple acid phosphatase-like, N-terminal
VIT_03s0038g00250	192.246	11.1153	4.1123	8.002e-09	1.9686e-07	-	Iron/zinc purple acid phosphatase-like C-terminal domain||Purple acid phosphatase-like, N-terminal||Metallo-dependent phosphatase-like||Metallophosphoesterase domain||Purple acid phosphatase, N-terminal
VIT_03s0038g00340	122.105	3.80972	5.0023	1.6907e-14	9.3856e-13	-	Zinc finger, B-box
VIT_03s0038g00370	11.8876	60.2609	-2.3418	3.6828e-05	0.00040953	-	Fructose-1,6-bisphosphatase class 1/Sedoheputulose-1,7-bisphosphatase||Fructose-1,6-bisphosphatase
VIT_03s0038g00670	31.1042	233.921	-2.9108	6.0373e-06	8.1363e-05	-	Aldolase-type TIM barrel||Fructose-bisphosphate aldolase class-I active site||Fructose-bisphosphate aldolase, class-I||Fructose-bisphosphate aldolase class-I, eukaryotic-type
VIT_03s0038g00690	31.359	289.184	-3.205	9.2101e-09	2.2376e-07	-	Zinc finger, B-box
VIT_03s0038g00850	335.216	72.9488	2.2001	2.9809e-09	7.925e-08	-	Domain of unknown function DUF4463||Domain of unknown function DUF221
VIT_03s0038g01650	9.35816	38.2406	-2.0308	0.0019577	0.012452	-	Zinc finger, U1-type||TB2/DP1/HVA22-related protein
VIT_03s0038g01950	598.226	89.7603	2.7365	2.9463e-14	1.5943e-12	-	Plant specific eukaryotic initiation factor 4B
VIT_03s0038g02090	135.66	816.712	-2.5898	1.4743e-10	4.7908e-09	-	Phospholipase C, phosphatidylinositol-specific , X domain||PLC-like phosphodiesterase, TIM beta/alpha-barrel domain
VIT_03s0038g02110	62.5883	456.369	-2.8662	0.00084915	0.0061141	-	DnaJ domain||DnaJ domain, conserved site
VIT_03s0038g02220	35.0282	290.159	-3.0503	5.0976e-14	2.6642e-12	-	ADF/Cofilin/Destrin||Actin-binding, cofilin/tropomyosin type||ADF-H/Gelsolin-like domain
VIT_03s0038g02230	508.113	3308.63	-2.703	5.3383e-15	3.1425e-13	SLP2	Peptidase S8, subtilisin, Ser-active site||Peptidase S8, subtilisin-related||Proteinase inhibitor I9||Protease-associated domain, PA||Peptidase S8/S53 domain
VIT_03s0038g02440	373.272	1952.45	-2.387	2.8065e-07	4.9906e-06	ATFP6	Heavy metal-associated domain, HMA
VIT_03s0038g02490	164.009	10.5911	3.9529	1.411e-15	9.0254e-14	-	SKP1 component, dimerisation||BTB/POZ fold||SKP1 component||SKP1 component, POZ
VIT_03s0038g02520	1072.27	4552.43	-2.086	6.7949e-11	2.2987e-09	-	Major intrinsic protein, conserved site||Major intrinsic protein||Aquaporin-like
VIT_03s0038g03090	22.756	1.64275	3.7921	0.00024868	0.0021487	-	S-adenosyl-L-methionine-dependent methyltransferase-like||O-methyltransferase, family 2||Caffeate O-methyltransferase (COMT) family||Winged helix-turn-helix DNA-binding domain||Plant methyltransferase dimerisation
VIT_03s0038g03220	424.85	25.83	4.0398	1.4087e-22	1.6586e-20	-	Peptidoglycan-binding lysin domain
VIT_03s0038g03410	19.3652	212.98	-3.4592	7.7923e-13	3.5226e-11	anac036	No apical meristem (NAM) protein
VIT_03s0038g03530	6659.01	714.926	3.2194	6.1911e-22	7.0565e-20	-	Amino acid transporter, transmembrane
VIT_03s0038g03540	24.0254	1.18865	4.3372	4.2961e-05	0.00046705	LHT7	Amino acid transporter, transmembrane
VIT_03s0038g03570	168.01	36.0402	2.2209	1.0482e-07	2.0606e-06	-	Multicopper oxidase, type 1||Multicopper oxidase, type 3||Cupredoxin||Multicopper oxidase, type 2
VIT_03s0038g03660	18.0816	92.3814	-2.3531	1.5147e-06	2.3301e-05	-	Armadillo-type fold||Armadillo-like helical||Zinc finger, RING/FYVE/PHD-type||Armadillo||U box domain
VIT_03s0038g03910	53.99	10.6612	2.3403	7.4711e-05	0.00075443	PHT4;6	Major facilitator superfamily||Major facilitator superfamily domain
VIT_03s0038g03970	17.3265	138.876	-3.0027	1.9943e-10	6.3592e-09	-//-
VIT_03s0038g04330	29.2047	226.609	-2.9559	1.2422e-12	5.4546e-11	-//-
VIT_03s0038g04570	3.28927	52.745	-4.0032	1.7507e-08	3.9993e-07	-	Glucose-1-phosphate adenylyltransferase||ADP-glucose pyrophosphorylase, conserved site||Nucleotide-diphospho-sugar transferases||Trimeric LpxA-like||Nucleotidyl transferase
VIT_03s0038g04590	13.1477	105.139	-2.9994	1.6456e-09	4.5616e-08	-//-
VIT_03s0038g04690	131.472	25.2388	2.381	1.1387e-07	2.2181e-06	-	NmrA-like||NAD(P)-binding domain
VIT_03s0038g04760	40.0872	363.616	-3.1812	1.8123e-12	7.7207e-11	CIB1	Myc-type, basic helix-loop-helix (bHLH) domain||Basic helix-loop-helix (bHLH) transcription factors BEE-like, plant
VIT_03s0063g00030	232.262	48.5178	2.2592	9.4242e-09	2.287e-07	-	Xylan biosynthesis protein IRX15/IRX15L||Putative polysaccharide biosynthesis protein
VIT_03s0063g00060	423.998	55.5095	2.9333	5.3375e-15	3.1425e-13	LEJ1	Cystathionine beta-synthase, core
VIT_03s0063g00380	22.5153	370.955	-4.0423	2.8356e-13	1.3502e-11	CYP707A4	Cytochrome P450, conserved site||Cytochrome P450, E-class, group I||Cytochrome P450
VIT_03s0063g00460	136.536	1049.98	-2.943	0.0023738	0.014616	RRTF1	AP2/ERF domain||DNA-binding, integrase-type
VIT_03s0063g00550	87.4065	3.42573	4.6733	8.1068e-06	0.00010651	-	Uncharacterised protein family Cys-rich
VIT_03s0063g00880	1567.94	216.229	2.8582	3.0514e-17	2.4128e-15	-	Protein of unknown function DUF1645
VIT_03s0063g00980	28.3246	0	Inf	1.7585e-07	3.2938e-06	-	Plastocyanin-like||Cupredoxin
VIT_03s0063g01530	46.2576	4.47416	3.37	2.5587e-05	0.00029493	-	Cytochrome P450, conserved site||Cytochrome P450, E-class, group I||Cytochrome P450
VIT_03s0063g01650	25.7904	3.42573	2.9124	0.00071611	0.0053188	-	Cytochrome P450, E-class, group I||Cytochrome P450, conserved site||Cytochrome P450
VIT_03s0063g01690	46.7673	11.4658	2.0282	0.0008013	0.0058264	-	Cytochrome P450, conserved site||Cytochrome P450, E-class, group I||Cytochrome P450
VIT_03s0063g01770	102.503	578.669	-2.4971	1.1278e-12	4.9827e-11	-//-
VIT_03s0063g01780	127.229	20.0636	2.6648	1.4276e-07	2.7362e-06	XLG2	P-loop containing nucleoside triphosphate hydrolase||Guanine nucleotide binding protein (G-protein), alpha subunit||G protein alpha subunit, helical insertion
VIT_03s0063g01940	110.455	4.85815	4.5069	0.0038908	0.021934	-	Protein of unknown function DUF4228
VIT_03s0063g01960	775.746	176.642	2.1348	2.7857e-09	7.4243e-08	-	Globin||Globin-like||Leghaemoglobin, iron-binding site||Globin, structural domain||Leghaemoglobin
VIT_03s0063g02240	18.832	3.35562	2.4885	0.010144	0.048801	-	Protein of unknown function DUF597
VIT_03s0063g02320	16.9466	0.594324	4.8336	0.0003415	0.0028276	-	BURP domain
VIT_03s0063g02330	112.534	16.9183	2.7337	1.6413e-08	3.7899e-07	-	Organ specific protein
VIT_03s0063g02400	128.11	26.7414	2.2602	2.8761e-07	5.1012e-06	-//-
VIT_03s0063g02510	8.8485	64.418	-2.864	4.9805e-07	8.4499e-06	-	Protein kinase-like domain||Protein kinase, ATP binding site||Serine/threonine- / dual specificity protein kinase, catalytic domain||Serine/threonine-protein kinase, active site||Protein kinase, catalytic domain||Concanavalin A-like lectin/glucanase, subgroup
VIT_03s0063g02520	57.0197	254.527	-2.1583	1.3042e-06	2.034e-05	-//-
VIT_03s0063g02650	369.069	0	Inf	1.0735e-16	8.0432e-15	-	Epoxide hydrolase-like||Alpha/Beta hydrolase fold||Alpha/beta hydrolase fold-1
VIT_03s0063g02670	1.00991	19.2589	-4.2532	0.00011391	0.0010887	-	Myb-like domain||Homeodomain-like||SANT/Myb domain
VIT_03s0088g00270	196.026	40.9318	2.2597	2.7962e-07	4.9765e-06	-//-
VIT_03s0088g00290	37.4185	197.15	-2.3975	0.00070951	0.0052808	-	Phytosulfokine
VIT_03s0088g01180	1187.67	162.402	2.8705	4.3259e-17	3.3344e-15	IKU2	Protein kinase, catalytic domain||Leucine-rich repeat, typical subtype||Leucine-rich repeat||Protein kinase, ATP binding site||Protein kinase-like domain||Serine/threonine-protein kinase, active site||Serine/threonine- / dual specificity protein kinase, catalytic domain
VIT_03s0088g01220	140.085	24.6079	2.5091	2.5659e-08	5.6392e-07	-//-
VIT_03s0091g00160	4872.04	112.448	5.4372	6.3342e-41	3.3105e-38	-	Uncharacterised protein family, basic secretory protein
VIT_03s0091g00310	3018.12	451.128	2.742	1.2867e-16	9.4744e-15	GH3.1	GH3 auxin-responsive promoter
VIT_03s0091g00450	40.4765	181.654	-2.166	2.0625e-07	3.8034e-06	-	NAD(P)-binding domain
VIT_03s0091g00860	5.56864	29.7098	-2.4155	0.0016706	0.010903	-	DNA-repair protein, UmuC-like||DNA polymerase IV||DNA-repair protein, UmuC-like, N-terminal||DNA polymerase, Y-family, little finger domain
VIT_03s0091g00870	37.6828	162.746	-2.1106	4.9647e-07	8.4298e-06	APK	P-loop containing nucleoside triphosphate hydrolase||Adenylylsulphate kinase
VIT_03s0097g00120	35.2925	0	Inf	4.6022e-06	6.3542e-05	-	Serine/threonine-protein kinase, active site||Serine/threonine- / dual specificity protein kinase, catalytic domain||Protein kinase, ATP binding site||Legume lectin, alpha chain, conserved site||Legume lectin domain||Protein kinase-like domain||Protein kinase, catalytic domain||Concanavalin A-like lectin/glucanase, subgroup
VIT_03s0097g00240	81.9347	19.0152	2.1073	2.573e-05	0.00029626	-//-
VIT_03s0097g00510	456.884	83.0491	2.4598	2.1467e-11	7.9175e-10	ATOPT4	Tetrapeptide transporter, OPT1/isp4||Oligopeptide transporter OPT superfamily
VIT_03s0132g00340	45.4104	4.47416	3.3433	0.00022282	0.0019457	-	Protein kinase, catalytic domain||Concanavalin A-like lectin/glucanase, subgroup||Protein kinase-like domain||Serine/threonine-protein kinase, active site||Serine/threonine- / dual specificity protein kinase, catalytic domain
VIT_03s0180g00110	5.56393	49.7734	-3.1612	1.4199e-06	2.1904e-05	2019-09-01	Chlorophyll a/b binding protein domain
VIT_03s0180g00280	192.847	6.64112	4.8599	1.0896e-20	1.1616e-18	-	UDP-glucuronosyl/UDP-glucosyltransferase
VIT_04s0008g00180	327.675	32.2974	3.3428	4.6058e-12	1.8692e-10	-	Malic enzyme, N-terminal||NAD(P)-binding domain||Malic enzyme, NAD-binding||Malic enzyme, conserved site||Malic oxidoreductase
VIT_04s0008g00610	110.37	676.724	-2.6162	1.1218e-09	3.1837e-08	-	Zinc finger, CCCH-type
VIT_04s0008g00780	23.0014	5.2087	2.1427	0.0098996	0.047809	-	Protein of unknown function DUF1764, eukaryotic
VIT_04s0008g00790	173.714	22.5811	2.9435	3.2306e-11	1.1576e-09	-	Ribosomal L28e/Mak16||Ribosomal protein L28e
VIT_04s0008g00900	90.4127	7.82977	3.5295	3.74e-10	1.1432e-08	-	Homeodomain-like||Myb domain||Myb domain, plants||Zinc finger, CCHC-type||SANT/Myb domain
VIT_04s0008g01120	30.7102	217.584	-2.8248	3.92e-12	1.6e-10	-	Glutaredoxin-like, plant II||Thioredoxin-like fold||Glutaredoxin||Glutaredoxin subgroup
VIT_04s0008g01280	0.379894	11.1153	-4.8708	0.0035694	0.020467	-//-
VIT_04s0008g01700	1.51487	21.0419	-3.796	0.00013199	0.0012341	-//-
VIT_04s0008g01730	37.1637	290.423	-2.9662	1.4587e-09	4.0753e-08	-	Photosystem II PsbX
VIT_04s0008g02030	84.4641	8.35399	3.3378	3.6899e-09	9.65e-08	-	Chalcone isomerase
VIT_04s0008g02070	177.517	11.5694	3.9396	6.3492e-16	4.2648e-14	ARSK1	Serine-threonine/tyrosine-protein kinase catalytic domain||Concanavalin A-like lectin/glucanase, subgroup||Protein kinase, catalytic domain||Serine/threonine-protein kinase, active site||Protein kinase-like domain
VIT_04s0008g02370	4.29919	31.633	-2.8793	0.00016678	0.0015174	-	Cystathionine beta-synthase, core||Pentatricopeptide repeat||Aldolase-type TIM barrel
VIT_04s0008g02520	87.3924	7.16534	3.6084	7.3076e-09	1.8176e-07	-	Serine/threonine- / dual specificity protein kinase, catalytic domain||Serine/threonine-protein kinase, active site||Protein kinase-like domain||Protein kinase, ATP binding site||Concanavalin A-like lectin/glucanase, subgroup||Protein kinase, catalytic domain
VIT_04s0008g02760	1.13968	27.5094	-4.5932	6.8369e-06	9.1051e-05	-	Protein of unknown function DUF599
VIT_04s0008g02860	101.8	7.23545	3.8145	8.9873e-12	3.5336e-10	-	Butirosin biosynthesis, BtrG-like||ChaC-like protein
VIT_04s0008g03050	337.189	73.1225	2.2052	3.8732e-09	1.0084e-07	NAGK	Aspartate/glutamate/uridylate kinase||Acetylglutamate kinase
VIT_04s0008g03160	142.373	24.4342	2.5427	1.1109e-08	2.6686e-07	-	G-protein gamma-like domain
VIT_04s0008g03530	339.638	2.90151	6.871	1.5624e-08	3.6233e-07	-	Ankyrin repeat||Ankyrin repeat-containing domain||Caskin/Ankyrin repeat-containing protein||PGG domain
VIT_04s0008g03950	2.65455	41.1422	-3.9541	3.312e-07	5.803e-06	-	BURP domain
VIT_04s0008g04000	1.89947	30.0603	-3.9842	1.3113e-05	0.00016442	-	BURP domain
VIT_04s0008g04060	46.4297	245.505	-2.4026	0.0011106	0.0076857	-	BURP domain
VIT_04s0008g04150	30.9839	274.499	-3.1472	2.4108e-14	1.3145e-12	-	BURP domain
VIT_04s0008g04160	8.21848	44.8117	-2.4469	0.00011729	0.0011171	-	BURP domain
VIT_04s0008g04220	64.8536	16.1838	2.0026	0.00020904	0.0018433	AME3	Protein kinase-like domain||Serine/threonine- / dual specificity protein kinase, catalytic domain||Serine/threonine-protein kinase, active site||Protein kinase, catalytic domain
VIT_04s0008g04490	16.0524	182.669	-3.5084	8.0276e-15	4.6319e-13	-	Protein of unknown function DUF581
VIT_04s0008g04950	15.5474	78.5415	-2.3368	4.1981e-06	5.8642e-05	TIFY8	Tify
VIT_04s0008g05010	57.015	557.917	-3.2906	2.9656e-11	1.0716e-09	-	Protein of unknown function DUF642||Galactose-binding domain-like
VIT_04s0008g05100	87.2343	21.7765	2.0021	4.3897e-05	0.00047507	-	Cytochrome c oxidase, subunit Vb
VIT_04s0008g05150	7.4634	49.0755	-2.7171	2.1898e-05	0.00025753	-	Zinc finger, RanBP2-type
VIT_04s0008g05500	33.6478	5.06848	2.7309	0.0022657	0.014056	-	Concanavalin A-like lectin/glucanase, subgroup||Protein kinase, catalytic domain||Apple-like||S-receptor-like serine/threonine-protein kinase||Protein kinase-like domain||Bulb-type lectin domain||Protein kinase, ATP binding site||Serine/threonine- / dual specificity protein kinase, catalytic domain||Serine/threonine-protein kinase, active site
VIT_04s0008g05510	34.7922	310.99	-3.16	1.2151e-14	6.8663e-13	-	EEIG1/EHBP1 N-terminal domain
VIT_04s0008g05560	3.5394	19.0152	-2.4256	0.0076145	0.038374	IAA29	Phox/Bem1p||AUX/IAA protein
VIT_04s0008g05750	27.8244	1.71286	4.0219	2.2208e-05	0.00026047	-	DNA-binding WRKY
VIT_04s0008g05830	6.06418	27.6496	-2.1889	0.0026955	0.016202	-	Armadillo||Armadillo-like helical||Armadillo-type fold
VIT_04s0008g05970	572.388	41.3525	3.7909	5.1653e-05	0.00054711	-	Protein of unknown function DUF868, plant
VIT_04s0008g06140	11.2529	103.57	-3.2022	5.0021e-10	1.5012e-08	-//-
VIT_04s0008g06150	44.3675	460.21	-3.3747	1.1624e-18	1.0422e-16	-//-
VIT_04s0008g06620	68.157	8.21377	3.0527	2.5511e-07	4.5821e-06	-	Phospholipase D-like domain||Phospholipase D/Transphosphatidylase
VIT_04s0008g06670	10.7527	61.0289	-2.5048	1.4854e-05	0.00018325	-	Cupredoxin||Plastocyanin-like
VIT_04s0008g06730	454.291	61.5228	2.8844	7.8118e-15	4.5241e-13	ATTIM23-3	Mitochondrial inner membrane translocase subunit Tim17/Tim22/Tim23/peroxisomal protein PMP24
VIT_04s0008g06790	49.5563	8.21377	2.593	5.0765e-05	0.00053904	-	Major facilitator superfamily domain||Biopterin transport-related protein BT1
VIT_04s0008g06830	152.741	16.9183	3.1744	9.9553e-12	3.8999e-10	-	Major facilitator superfamily domain||Biopterin transport-related protein BT1
VIT_04s0008g06850	34.8937	6.71123	2.3783	0.00080609	0.0058533	-	Biopterin transport-related protein BT1
VIT_04s0008g06970	131.519	28.8382	2.1892	5.3635e-07	9.0283e-06	-	Heat shock protein DnaJ, cysteine-rich domain
VIT_04s0008g07020	18.5771	206.616	-3.4754	1.9472e-15	1.2129e-13	TIC55-II	Rieske [2Fe-2S] iron-sulphur domain||Pheophorbide a oxygenase
VIT_04s0008g07170	25.7998	6.0468	2.0931	0.0068759	0.035288	-//-
VIT_04s0008g07220	57.1824	7.89988	2.8557	0.0088924	0.043693	-	Peptidase A1||Aspartic peptidase
VIT_04s0008g07340	190.516	1089.01	-2.515	1.004e-13	5.0861e-12	-	Zinc finger, B-box||CCT domain
VIT_04s0008g07370	10.6229	78.8187	-2.8914	9.6881e-08	1.9258e-06	-//-
VIT_04s0023g00290	242.404	25.4826	3.2498	1.3418e-14	7.5269e-13	ATNAP11	P-loop containing nucleoside triphosphate hydrolase||ABC transporter, conserved site||ABC transporter-like||AAA+ ATPase domain
VIT_04s0023g00400	5.18404	28.6614	-2.467	0.0011095	0.0076816	-	PAK-box/P21-Rho-binding
VIT_04s0023g01000	6.45349	39.1823	-2.6021	0.00017805	0.0016052	-	BTB/POZ||BTB/POZ fold
VIT_04s0023g01110	120.016	875.295	-2.8665	7.8131e-16	5.1832e-14	-	Cystinosin/ERS1p repeat
VIT_04s0023g01120	816.467	171.935	2.2475	5.5695e-08	1.1587e-06	GATL2	Nucleotide-diphospho-sugar transferases||Glycosyl transferase, family 8
VIT_04s0023g01150	43.3953	211.511	-2.2851	3.8232e-08	8.1679e-07	-	Coiled-coil domain containing protein 109, C-terminal
VIT_04s0023g01170	5.43416	39.4628	-2.8604	2.8652e-05	0.00032554	-	Histone deacetylase complex subunit SAP30, Sin3 binding domain||Histone deacetylase complex subunit SAP30/SAP30-like
VIT_04s0023g01460	286.019	55.1223	2.3754	0.00012375	0.0011708	-	Tetratricopeptide-like helical||Pentatricopeptide repeat
VIT_04s0023g01490	14.5328	60.9588	-2.0685	8.8537e-05	0.00087588	-	Ovate protein family, C-terminal
VIT_04s0023g01550	0.759787	13.4225	-4.1429	0.0027965	0.016687	-//-
VIT_04s0023g01660	259.219	1120.96	-2.1125	9.2248e-11	3.0742e-09	-	Transcription factor GRAS
VIT_04s0023g01760	28.57	6.64112	2.105	0.0054034	0.028975	-	S-adenosyl-L-methionine-dependent methyltransferase-like||Nicotinamide N-methyltransferase-like
VIT_04s0023g01830	58.5393	10.7313	2.4476	2.4583e-05	0.00028458	-	Nrap protein
VIT_04s0023g01910	0	8.8782	#NAME?	0.0035857	0.020538	-	SANT/Myb domain||SANT domain||Homeodomain-like
VIT_04s0023g01990	190.063	33.3458	2.5109	1.9038e-09	5.2503e-08	-	Rossmann-like alpha/beta/alpha sandwich fold||Cytidyltransferase-like domain
VIT_04s0023g02040	77.3948	338.039	-2.1269	1.1778e-08	2.8074e-07	-	Retrieval of early ER protein Rer1
VIT_04s0023g02100	69.922	6.78134	3.3661	2.4552e-08	5.4349e-07	-//-
VIT_04s0023g02110	265.499	55.5095	2.2579	0.0012596	0.0085711	-//-
VIT_04s0023g02130	40.7078	219.054	-2.4279	1.2049e-09	3.4016e-08	-	Glycoside hydrolase, family 5||Glycoside hydrolase, superfamily||Glycoside hydrolase, catalytic domain
VIT_04s0023g02210	20.8706	0.524215	5.3152	4.4865e-05	0.00048431	-//-
VIT_04s0023g02230	1092.26	33.6263	5.0216	1.9429e-24	2.635e-22	-	SAM dependent carboxyl methyltransferase||S-adenosyl-L-methionine-dependent methyltransferase-like
VIT_04s0023g02240	64.5019	1.04843	5.943	7.0098e-11	2.3617e-09	-	S-adenosyl-L-methionine-dependent methyltransferase-like||SAM dependent carboxyl methyltransferase
VIT_04s0023g02260	27.0599	0.524215	5.6899	2.5997e-06	3.8051e-05	-	SAM dependent carboxyl methyltransferase||S-adenosyl-L-methionine-dependent methyltransferase-like
VIT_04s0023g02280	120.83	0	Inf	2.5875e-13	1.2404e-11	-	S-adenosyl-L-methionine-dependent methyltransferase-like||SAM dependent carboxyl methyltransferase
VIT_04s0023g02310	63.57	1.71286	5.2139	1.256e-06	1.9659e-05	-	S-adenosyl-L-methionine-dependent methyltransferase-like||SAM dependent carboxyl methyltransferase
VIT_04s0023g02900	5661.61	824.585	2.7795	3.5922e-17	2.8093e-15	-	Cytochrome P450, conserved site||Cytochrome P450, E-class, group I||Cytochrome P450
VIT_04s0023g03010	43.7375	499.91	-3.5147	3.7139e-20	3.7628e-18	-	Aldolase-type TIM barrel||Fructose-bisphosphate aldolase class-I active site||Fructose-bisphosphate aldolase class-I, eukaryotic-type||Fructose-bisphosphate aldolase, class-I
VIT_04s0023g03030	15.302	81.9338	-2.4207	3.0754e-06	4.4317e-05	-	Zinc finger, B-box
VIT_04s0023g03520	428.234	83.5399	2.3579	2.8686e-06	4.1617e-05	-	Nucleic acid-binding, OB-fold||Cold-shock conserved site||Cold-shock protein, DNA-binding||Zinc finger, CCHC-type||Cold shock protein
VIT_04s0023g03550	58.7894	385.405	-2.7127	5.5521e-13	2.553e-11	-	Thaumatin||Thaumatin, conserved site
VIT_04s0023g03680	7.70882	58.4747	-2.9232	0.00095288	0.0067365	ATHK1	Signal transduction histidine kinase, core||Signal transduction histidine kinase, subgroup 1, dimerisation/phosphoacceptor domain||Signal transduction histidine kinase-related protein, C-terminal||Histidine kinase-like ATPase, ATP-binding domain||CheY-like superfamily||Signal transduction histidine kinase, homodimeric domain||Signal transduction response regulator, receiver domain
VIT_04s0043g00220	285.211	46.5946	2.6138	1.9751e-05	0.00023526	-	Flavin amine oxidase||Amine oxidase
VIT_04s0043g00770	32.1	4.54426	2.8205	0.0015593	0.01029	-	Pentatricopeptide repeat||Tetratricopeptide-like helical
VIT_04s0044g00040	1362.2	49.1488	4.7926	3.8732e-36	1.537e-33	-	Plant disease resistance response protein
VIT_04s0044g00050	60.9484	15.0652	2.0164	0.00021814	0.0019133	CONNEXIN 32	Protein kinase-like domain||Protein kinase, ATP binding site||Serine/threonine-protein kinase, active site||Protein kinase, catalytic domain||Concanavalin A-like lectin/glucanase, subgroup
VIT_04s0044g00130	26.1703	191.297	-2.8698	1.1545e-09	3.2722e-08	-	Lethal giant larvae (Lgl)-like, C-terminal||WD40-repeat-containing domain||WD40 repeat||WD40/YVTN repeat-like-containing domain
VIT_04s0044g00220	1565.29	149.153	3.3916	3.7271e-12	1.5241e-10	-	Monooxygenase, FAD-binding
VIT_04s0044g00270	383.002	2.8314	7.0797	0.00022948	0.0019964	-	Monooxygenase, FAD-binding
VIT_04s0044g00660	57.0385	1.04843	5.7656	3.6267e-11	1.2909e-09	-	Concanavalin A-like lectin/glucanase, subgroup||Protein kinase, catalytic domain||Apple-like||Serine-threonine/tyrosine-protein kinase catalytic domain||Protein kinase-like domain||S-locus glycoprotein||Bulb-type lectin domain||Serine/threonine-protein kinase, active site||Serine/threonine- / dual specificity protein kinase, catalytic domain
VIT_04s0044g00730	6.06889	26.7748	-2.1414	0.0046573	0.025589	-	Protein kinase-like domain||Protein kinase, ATP binding site||Serine/threonine- / dual specificity protein kinase, catalytic domain||Serine/threonine-protein kinase, active site||Protein kinase, catalytic domain||Concanavalin A-like lectin/glucanase, subgroup
VIT_04s0044g00870	981.135	34.1505	4.8445	2.0805e-34	7.0765e-32	-	Armadillo-like helical||Armadillo-type fold||Zinc finger, RING/FYVE/PHD-type||Armadillo||U box domain
VIT_04s0044g00970	3.91459	26.1805	-2.7416	0.00046026	0.0036407	-	Protein of unknown function DUF506, plant
VIT_04s0044g01110	2868.06	539.92	2.4093	1.0366e-13	5.2264e-12	-	Alcohol dehydrogenase, zinc-type, conserved site||Alcohol dehydrogenase, C-terminal||NAD(P)-binding domain||GroES-like||Alcohol dehydrogenase GroES-like||Alcohol dehydrogenase superfamily, zinc-type
VIT_04s0044g01120	133.716	10.9416	3.6113	0.0010731	0.0074533	-	Alcohol dehydrogenase, zinc-type, conserved site||Alcohol dehydrogenase, C-terminal||NAD(P)-binding domain||GroES-like||Alcohol dehydrogenase superfamily, zinc-type||Alcohol dehydrogenase GroES-like
VIT_04s0044g01130	199.973	19.7497	3.3399	1.2877e-05	0.00016184	-	Alcohol dehydrogenase, C-terminal||Alcohol dehydrogenase, zinc-type, conserved site||Alcohol dehydrogenase GroES-like||Alcohol dehydrogenase superfamily, zinc-type||NAD(P)-binding domain||GroES-like
VIT_04s0044g01160	22.2557	2.8314	2.9746	0.0012802	0.0086896	-	Pyridoxal phosphate-dependent transferase, major region, subdomain 1||Aminotransferase, class V/Cysteine desulfurase||Pyridoxal phosphate-dependent transferase
VIT_04s0044g01410	51.0947	600.244	-3.5543	3.5582e-16	2.4438e-14	PSAN	Photosystem I PsaN, reaction centre subunit N
VIT_04s0044g01430	1270.32	238.105	2.4155	1.38e-10	4.5007e-09	-//-
VIT_04s0044g01460	76.2457	12.5844	2.599	1.1378e-06	1.7993e-05	-	Zinc finger, RING/FYVE/PHD-type||Armadillo-type fold||Armadillo-like helical||U box domain
VIT_04s0044g01880	3485.92	375.107	3.2162	1.1878e-06	1.8688e-05	-	Auxin efflux carrier
VIT_04s0044g01990	115.174	19.9935	2.5262	1.1955e-07	2.3162e-06	-	Protein kinase, ATP binding site||Serine/threonine- / dual specificity protein kinase, catalytic domain||Serine/threonine-protein kinase, active site||Protein kinase-like domain||Legume lectin domain||Legume lectin, beta chain, Mn/Ca-binding site||Concanavalin A-like lectin/glucanase, subgroup||Protein kinase, catalytic domain
VIT_04s0044g02010	699.383	94.5181	2.8874	9.781e-10	2.8095e-08	-	Isopenicillin N synthase-like||Oxoglutarate/iron-dependent dioxygenase||Non-haem dioxygenase N-terminal domain
VIT_04s0069g00860	311.597	34.8484	3.1605	8.9385e-15	5.1076e-13	-	FAD dependent oxidoreductase||Sarcosine oxidase, monomeric
VIT_04s0069g00880	15.8116	0	Inf	0.00010975	0.0010546	-//-
VIT_04s0069g01010	1022.8	27.1955	5.233	1.7166e-34	6.1306e-32	-	Late embryogenesis abundant protein, LEA-14
VIT_04s0079g00410	42.737	334.811	-2.9698	7.4722e-07	1.225e-05	RVE1	Myb domain||SANT/Myb domain||Myb domain, plants||Homeodomain-like
VIT_04s0079g00680	14.672	186.589	-3.6687	3.3516e-15	2.0287e-13	PSY	Terpenoid synthase||Squalene/phytoene synthase||Squalene/phytoene synthase, conserved site
VIT_04s0079g00790	681.471	80.9889	3.0729	2.7681e-17	2.2215e-15	-	AMP-dependent synthetase/ligase||AMP-binding, conserved site||Domain of unknown function DUF4009
VIT_05s0020g00420	17.5625	307.305	-4.1291	3.0244e-12	1.256e-10	-	Pectin lyase fold||Parallel beta-helix repeat||Pectin lyase fold/virulence factor||Glycoside hydrolase, family 28
VIT_05s0020g00680	12.638	56.0305	-2.1484	9.5383e-05	0.00093242	-	AAA+ ATPase domain||ABC-transporter extracellular N-terminal domain||ABC transporter-like||P-loop containing nucleoside triphosphate hydrolase||ABC-2 type transporter||Plant PDR ABC transporter associated
VIT_05s0020g00780	59.4382	13.5961	2.1282	0.000152	0.0013961	-	Fcf2 pre-rRNA processing
VIT_05s0020g00820	7.0788	29.5696	-2.0625	0.0033026	0.019215	ATCRSH	RelA/SpoT||EF-Hand 1, calcium-binding site||Calcium-binding EF-hand||EF-hand-like domain
VIT_05s0020g01620	14.2874	1.04843	3.7684	0.0041747	0.023314	-//-
VIT_05s0020g01910	1259.83	5313.73	-2.0765	2.2197e-10	7.0361e-09	BMY3	Glycoside hydrolase, family 14||Glycoside hydrolase, catalytic domain||Glycoside hydrolase, superfamily
VIT_05s0020g02200	266.66	19.4693	3.7757	5.7282e-18	4.9493e-16	-	Inosine/uridine-preferring nucleoside hydrolase||Inosine/uridine-preferring nucleoside hydrolase domain
VIT_05s0020g02290	9.10333	52.5379	-2.5289	4.4939e-05	0.00048487	-	Endonuclease/exonuclease/phosphatase
VIT_05s0020g02310	6.31901	76.8589	-3.6044	0.0009221	0.0065491	PPDK	PEP-utilising enzyme, mobile domain||PEP-utilising enzyme, conserved site||Pyruvate, phosphate dikinase||PEP-utilising enzyme, active site||Pyruvate/Phosphoenolpyruvate kinase||PEP-utilising enzyme, C-terminal||Pyruvate phosphate dikinase, PEP/pyruvate-binding||ATP-grasp fold, subdomain 2||ATP-grasp fold, subdomain 1
VIT_05s0020g02730	39.2212	1.18865	5.0442	0.0023359	0.014421	-	Peptidase A1||Aspartic peptidase
VIT_05s0020g02830	35.0282	275.401	-2.9749	1.9122e-13	9.3335e-12	-//-
VIT_05s0020g02920	44.6365	9.68285	2.2047	0.00035729	0.0029412	-	Protein of unknown function DUF3049
VIT_05s0020g03140	5215.86	54.9152	6.5696	1.815e-33	5.8048e-31	MSS1	Major facilitator superfamily domain||Sugar transporter, conserved site||General substrate transporter||Sugar/inositol transporter
VIT_05s0020g03280	40.9815	2.62108	3.9667	2.8984e-05	0.00032878	-	Copper amine oxidase, N3-terminal||Copper amine oxidase, N2/N3-terminal||Copper amine oxidase||Copper amine oxidase, N2-terminal||Copper amine oxidase, C-terminal||Copper amine oxidase, N-terminal
VIT_05s0020g03290	19.8513	1.71286	3.5348	0.00079925	0.0058193	-	Serine/threonine- / dual specificity protein kinase, catalytic domain||Serine/threonine-protein kinase, active site||Protein kinase-like domain||Protein kinase, ATP binding site||Protein kinase, catalytic domain||Concanavalin A-like lectin/glucanase, subgroup
VIT_05s0020g03300	18.0769	0	Inf	4.1176e-05	0.00044925	-	Serine-threonine/tyrosine-protein kinase catalytic domain||Protein kinase, catalytic domain||Concanavalin A-like lectin/glucanase, subgroup||Serine/threonine-protein kinase, active site||Serine/threonine- / dual specificity protein kinase, catalytic domain||Protein kinase, ATP binding site||Protein kinase-like domain
VIT_05s0020g03350	8.72814	42.7148	-2.291	0.00043671	0.0034839	-	CRAL-TRIO domain||CRAL/TRIO, N-terminal domain
VIT_05s0020g03610	95.9813	421.025	-2.1331	4.6092e-09	1.1842e-07	-//-
VIT_05s0020g03670	24.6319	106.712	-2.1151	1.5633e-06	2.3996e-05	-	Protein of unknown function DUF581
VIT_05s0020g03680	270.726	7.30556	5.2117	6.6742e-05	0.00068428	-	GNAT domain||Acyl-CoA N-acyltransferase
VIT_05s0020g03860	11.3827	110.595	-3.2804	1.5478e-10	5.0101e-09	HMT3	Homocysteine S-methyltransferase
VIT_05s0020g03900	133.525	17.8265	2.905	7.602e-10	2.2253e-08	-	Ribosomal protein S3Ae||Ribosomal protein S3Ae, conserved site||40S ribosomal protein S1/3, eukaryotes
VIT_05s0020g04040	6.44878	37.6798	-2.5467	0.00019766	0.0017567	ATCLH2	Chlorophyllase||Alpha/Beta hydrolase fold
VIT_05s0020g04110	29.5799	277.348	-3.229	1.2357e-06	1.9355e-05	-	Chlorophyll A-B binding protein||Chlorophyll a/b binding protein domain
VIT_05s0020g04280	391.417	23.0719	4.0845	5.5076e-14	2.8715e-12	-	Calcium-transporting P-type ATPase, subfamily IIB||P-type ATPase, cytoplasmic domain N||HAD-like domain||P-type ATPase, A domain||P-type ATPase, transmembrane domain||P-type ATPase, phosphorylation site||Cation-transporting P-type ATPase||Cation-transporting P-type ATPase, N-terminal||Cation-transporting P-type ATPase, C-terminal
VIT_05s0020g04420	449.553	58.9018	2.9321	2.5506e-15	1.5705e-13	-	EF-Hand 1, calcium-binding site||Calcium-binding EF-hand||EF-hand-like domain
VIT_05s0020g04490	6.06889	52.0806	-3.1012	1.1798e-06	1.8589e-05	-//-
VIT_05s0020g04500	6.32372	178.923	-4.8224	9.3546e-13	4.1935e-11	-	Protein of unknown function DUF506, plant
VIT_05s0020g04510	207.326	939.495	-2.18	0.00034807	0.0028775	-	NAD-dependent epimerase/dehydratase||NAD(P)-binding domain
VIT_05s0020g04610	175.276	38.9752	2.169	1.0847e-07	2.1245e-06	-	Serine/threonine- / dual specificity protein kinase, catalytic domain||Serine/threonine-protein kinase, active site||Protein kinase-like domain||Peptidoglycan-binding lysin domain||Concanavalin A-like lectin/glucanase, subgroup||Protein kinase, catalytic domain
VIT_05s0020g04690	94.1928	1213.25	-3.6871	0.00011093	0.0010645	-	Phox/Bem1p||AUX/IAA protein
VIT_05s0020g04800	144.495	1138.05	-2.9775	6.5711e-18	5.5875e-16	-	Histone H5||Winged helix-turn-helix DNA-binding domain||Histone H1/H5
VIT_05s0020g04930	3.03444	19.9935	-2.72	0.0031937	0.018673	-	NB-ARC||Leucine rich repeat 4
VIT_05s0020g04990	316.608	7.96999	5.312	2.2053e-07	4.0378e-06	-//-
VIT_05s0020g05040	10.2477	0	Inf	0.0038409	0.021705	-	Proteinase inhibitor I13, potato inhibitor I
VIT_05s0029g00060	12.5224	50.4044	-2.009	0.00071751	0.0053274	-	Myb domain||Myb domain, plants||SANT/Myb domain||MYB-CC type transcription factor, LHEQLE-containing domain||Homeodomain-like
VIT_05s0029g00140	0.379894	33.3124	-6.4543	2.4678e-08	5.4573e-07	-	DNA-binding, integrase-type||AP2/ERF domain
VIT_05s0029g00370	1.7697	66.9419	-5.2413	0.00098848	0.0069435	AtCYS2	Proteinase inhibitor I25, cystatin||Cystatin||Proteinase inhibitor I25, cystatin, conserved region
VIT_05s0049g00040	0.379894	17.6863	-5.5409	8.1837e-05	0.00081906	-	Cellulose synthase
VIT_05s0049g00100	62.9823	11.7797	2.4186	1.4628e-05	0.00018066	-	Predicted AT-hook DNA-binding||Domain of unknown function DUF296
VIT_05s0049g00220	23.2656	3.94994	2.5583	0.0029298	0.017324	-	Non-haem dioxygenase N-terminal domain||Isopenicillin N synthase-like||Oxoglutarate/iron-dependent dioxygenase
VIT_05s0049g00460	194.924	31.8433	2.6138	0.00081174	0.0058923	-	Myc-type, basic helix-loop-helix (bHLH) domain
VIT_05s0049g00480	118.497	5.6628	4.3872	8.7241e-15	4.9984e-13	-	Zinc finger, RING/FYVE/PHD-type||Zinc finger, RING-type
VIT_05s0049g00600	16.1774	0.594324	4.7666	0.00064779	0.0048773	-//-
VIT_05s0049g00610	505.355	124.926	2.0162	1.26e-06	1.9707e-05	-//-
VIT_05s0049g00660	296.625	63.5798	2.222	5.4937e-09	1.3981e-07	-//-
VIT_05s0049g00720	268.305	44.6714	2.5864	5.9799e-11	2.0394e-09	-//-
VIT_05s0049g00730	35.1674	1.11854	4.9746	0.00019396	0.0017303	-//-
VIT_05s0049g00760	36.6681	4.47416	3.0348	5.064e-05	0.00053852	-//-
VIT_05s0049g00770	2630.22	215.647	3.6084	1.4126e-25	2.102e-23	-//-
VIT_05s0049g00780	906.138	59.9167	3.9187	6.5755e-26	1.0137e-23	-//-
VIT_05s0049g00790	5222.28	761.696	2.7774	1.0058e-06	1.612e-05	-//-
VIT_05s0049g00800	5960.2	600.41	3.3113	6.9275e-05	0.00070687	-//-
VIT_05s0049g00810	4688.23	754.287	2.6359	0.00023213	0.002017	-//-
VIT_05s0049g00840	1729.37	178.174	3.2789	4.588e-14	2.4096e-12	-//-
VIT_05s0049g00940	3788.02	265.972	3.8321	1.6673e-28	3.4353e-26	-	Major facilitator superfamily domain||Phosphate permease||General substrate transporter
VIT_05s0049g00950	11.2623	182.135	-4.0154	3.7463e-05	0.00041508	-	Protein kinase, ATP binding site||Protein kinase-like domain||Serine/threonine-protein kinase, active site||Serine/threonine- / dual specificity protein kinase, catalytic domain||Protein kinase, catalytic domain
VIT_05s0049g00970	18.832	75.6065	-2.0053	5.3613e-05	0.00056536	-//-
VIT_05s0049g01020	324.867	57.5729	2.4964	2.7947e-11	1.0185e-09	-	Homeodomain-like||Myb domain||SANT/Myb domain
VIT_05s0049g01070	54.1197	0.594324	6.5088	1.9151e-11	7.1245e-10	-	Thioredoxin-like fold||Glutathione S-transferase, C-terminal-like||Glutathione S-transferase, N-terminal
VIT_05s0049g01090	189.655	30.1671	2.6523	3.0645e-10	9.5167e-09	-	Glutathione S-transferase, N-terminal||Glutathione S-transferase, C-terminal-like||Thioredoxin-like fold
VIT_05s0049g01100	73.2489	7.89988	3.2129	0.0045632	0.025195	-	Thioredoxin-like fold||Glutathione S-transferase, N-terminal||Glutathione S-transferase, C-terminal-like||Glutathione S-transferase, C-terminal
VIT_05s0049g01120	78.2655	9.01842	3.1174	3.4807e-08	7.4884e-07	-	Thioredoxin-like fold||Glutathione S-transferase, N-terminal||Glutathione S-transferase, C-terminal-like
VIT_05s0049g01200	89.2965	5.94324	3.9093	1.5803e-06	2.424e-05	-	Concanavalin A-like lectin/glucanase, subgroup||Protein kinase, catalytic domain||Serine/threonine-protein kinase, active site||Serine/threonine- / dual specificity protein kinase, catalytic domain||Protein kinase, ATP binding site||Protein kinase-like domain
VIT_05s0049g01420	158.853	5.2087	4.9306	3.6167e-11	1.2895e-09	-	Mpv17/PMP22
VIT_05s0049g01870	26.5643	2.23708	3.5698	0.00076244	0.0056036	-	Mitochondrial outer membrane translocase complex, subunit Tom22, plant
VIT_05s0049g01890	73.9616	6.71123	3.4621	8.753e-09	2.1338e-07	-//-
VIT_05s0049g02080	4.16942	32.8216	-2.9767	6.2729e-05	0.0006481	-	EF-hand-like domain
VIT_05s0051g00010	29.705	120.589	-2.0213	3.3421e-06	4.786e-05	-	Glycoside hydrolase, catalytic domain||Glycoside hydrolase, family 14B, plant||Glycoside hydrolase, family 14||Glycoside hydrolase, superfamily||Glycoside hydrolase, family 14, conserved site
VIT_05s0051g00340	353.121	82.4213	2.0991	1.2089e-08	2.8751e-07	-	Chaperonin Cpn60||Chaperonin Cpn60/TCP-1||Chaperonin Cpn60, conserved site||GroEL-like equatorial domain||GroEL-like apical domain
VIT_05s0062g00020	27.6993	4.33394	2.6761	0.0009383	0.006651	-//-
VIT_05s0062g00120	294.716	66.2376	2.1536	1.3119e-08	3.0993e-07	-	Ribosomal protein S8e/ribosomal biogenesis NSA2||Ribosomal protein S8e, conserved site||Ribosomal protein S8e
VIT_05s0062g00430	2.40442	27.7866	-3.5306	0.0032257	0.018824	-	UDP-glucuronosyl/UDP-glucosyltransferase
VIT_05s0062g00520	0.379894	15.7631	-5.3748	0.0021284	0.013359	-	UDP-glucuronosyl/UDP-glucosyltransferase
VIT_05s0062g00640	8.21848	37.052	-2.1726	0.0011141	0.007696	-	UDP-glucuronosyl/UDP-glucosyltransferase
VIT_05s0062g00710	70.205	2.23708	4.9719	1.5727e-05	0.00019268	-	UDP-glucuronosyl/UDP-glucosyltransferase
VIT_05s0062g00790	459.255	88.4315	2.3767	0.000132	0.0012341	-	Membrane attack complex component/perforin (MACPF) domain
VIT_05s0062g00850	123.018	834.601	-2.7622	3.3344e-15	2.0241e-13	-	Uncharacterised conserved protein UCP037471||Cytochrome b561, eukaryote||DOMON domain||Cytochrome b561/ferric reductase transmembrane
VIT_05s0062g00980	920.856	179.978	2.3552	3.593e-12	1.4749e-10	-	Aldo/keto reductase||NADP-dependent oxidoreductase domain
VIT_05s0062g01070	11.1279	65.4664	-2.5566	4.3701e-06	6.0768e-05	-	Protein kinase-like domain||Leucine-rich repeat-containing N-terminal, type 2||Protein kinase, ATP binding site||Protein kinase, catalytic domain||Leucine-rich repeat, typical subtype||Leucine-rich repeat||Leucine rich repeat 4
VIT_05s0062g01110	9.61299	48.2039	-2.3261	0.0033469	0.019404	Z-ISO	NnrU
VIT_05s0062g01150	67.2815	0.524215	7.0039	1.0298e-13	5.2044e-12	-	Amino acid transporter, transmembrane
VIT_05s0062g01190	210.627	37.436	2.4922	1.4108e-09	3.9517e-08	-	Pirin, N-terminal domain||RmlC-like jelly roll fold||RmlC-like cupin domain||Pirin||Pirin, C-terminal domain
VIT_05s0062g01200	57.1353	13.8065	2.049	0.00036224	0.0029774	-	P-loop containing nucleoside triphosphate hydrolase
VIT_05s0062g01260	41.8569	412.119	-3.2995	5.9961e-11	2.0394e-09	-	Bifunctional inhibitor/plant lipid transfer protein/seed storage helical domain
VIT_05s0077g00030	6852.83	379.389	4.175	8.4144e-33	2.5042e-30	-	Ammonium transporter||Ammonium transporter, conserved site||Ammonium/urea transporter||Ammonium transporter AmtB-like domain
VIT_05s0077g00280	555.938	4165.92	-2.9056	2.666e-18	2.3222e-16	-	Glycoside hydrolase, family 14, conserved site||Glycoside hydrolase, superfamily||Glycoside hydrolase, family 14||Glycoside hydrolase, family 14B, plant||Glycoside hydrolase, catalytic domain
VIT_05s0077g00520	50.1816	2.69118	4.2208	4.6848e-08	9.8418e-07	ATGA2OX4	Isopenicillin N synthase||Isopenicillin N synthase-like||Oxoglutarate/iron-dependent dioxygenase||Non-haem dioxygenase N-terminal domain
VIT_05s0077g00730	1518.85	207.35	2.8728	2.0924e-17	1.7311e-15	-	DNA-binding WRKY||PWRKY transcription factor, group IIc
VIT_05s0077g00840	1.89476	26.7414	-3.819	0.00079574	0.0057958	-	Glycoside hydrolase, superfamily||Aldolase-type TIM barrel||Raffinose synthase
VIT_05s0077g00950	1881.79	311.225	2.5961	7.0442e-15	4.1241e-13	-	Citrate synthase-like, core||ATP-citrate lyase/succinyl-CoA ligase, active site||Citrate synthase-like, large alpha subdomain||Succinyl-CoA synthetase, beta subunit, conserved site||Citrate synthase-like||ATP-citrate lyase/succinyl-CoA ligase||Succinyl-CoA ligase, alpha subunit||NAD(P)-binding domain||Citrate synthase-like, small alpha subdomain||Succinyl-CoA synthetase-like
VIT_05s0077g01010	2.77961	29.9902	-3.4315	2.7626e-05	0.00031538	HCF107	RNA-processing protein, HAT helix||Tetratricopeptide repeat-containing domain||Tetratricopeptide TPR2||Tetratricopeptide-like helical||Tetratricopeptide repeat
VIT_05s0077g01090	90.0704	4.09016	4.4608	0.00019486	0.0017354	-	Serine/threonine- / dual specificity protein kinase, catalytic domain||Serine/threonine-protein kinase, active site||Protein kinase-like domain||Protein kinase, ATP binding site||Gnk2-homologous domain||Concanavalin A-like lectin/glucanase, subgroup||Protein kinase, catalytic domain
VIT_05s0077g01300	13.4072	1.18865	3.4956	0.0054402	0.029121	-	NAD(P)-binding domain
VIT_05s0077g01390	22.756	153.904	-2.7577	5.1997e-10	1.5497e-08	-	Zinc finger, C2H2||Zinc finger C2H2-type/integrase DNA-binding domain
VIT_05s0077g01460	104.233	23.3124	2.1606	0.0099336	0.047941	-//-
VIT_05s0077g01520	59.837	1.04843	5.8347	7.9438e-05	0.00079803	-	Bet v I type allergen||Bet v I domain||START-like domain
VIT_05s0077g01530	2539.34	42.1539	5.9126	2.2338e-08	4.9808e-07	-	Bet v I domain||Bet v I type allergen||START-like domain||Major latex protein domain
VIT_05s0077g01540	1181.49	22.0569	5.7432	0.00051896	0.0040247	-	Bet v I domain||Bet v I type allergen||Major latex protein domain||START-like domain
VIT_05s0077g01550	981.525	12.3039	6.3178	6.7016e-05	0.0006861	-	START-like domain||Major latex protein domain||Bet v I domain||Bet v I type allergen
VIT_05s0077g01560	2441.03	23.7331	6.6844	6.1469e-07	1.0242e-05	-	Bet v I type allergen||Bet v I domain||START-like domain||Major latex protein domain
VIT_05s0077g01570	5643.14	55.1558	6.6768	1.5361e-08	3.5701e-07	-	Bet v I type allergen||Bet v I domain||START-like domain||Major latex protein domain
VIT_05s0077g01600	45.2524	10.9416	2.0482	0.0008004	0.0058222	-	Bet v I type allergen||Bet v I domain||Major latex protein domain||START-like domain
VIT_05s0077g01680	88.8837	8.94831	3.3122	2.4929e-09	6.6938e-08	-	START-like domain||Major latex protein domain||Bet v I type allergen||Bet v I domain
VIT_05s0077g01690	2256.51	35.653	5.9839	1.2742e-13	6.3347e-12	-	Bet v I type allergen||Bet v I domain||START-like domain||Major latex protein domain
VIT_05s0077g01760	7.96365	33.416	-2.069	0.0021536	0.013485	-	Pectin lyase fold/virulence factor||Pectin lyase fold||Glycoside hydrolase, family 28
VIT_05s0077g02080	24.5304	137.367	-2.4854	2.4952e-08	5.5063e-07	BCE2	2-oxo acid dehydrogenase, lipoyl-binding site||Chloramphenicol acetyltransferase-like domain||Single hybrid motif||Biotin/lipoyl attachment||E3 binding||2-oxoacid dehydrogenase acyltransferase, catalytic domain||Lipoamide Acyltransferase
VIT_05s0077g02200	33.8838	6.78134	2.321	0.0010507	0.0073281	-	Protein of unknown function DUF842, eukaryotic
VIT_05s0077g02320	492.752	109.029	2.1762	4.5224e-10	1.3668e-08	-	Hypoxia induced protein, domain
VIT_05s0094g00160	3125.19	39.9535	6.2895	1.5462e-29	3.6012e-27	-//-
VIT_05s0094g00170	142.319	5.52259	4.6876	0.00017649	0.0015971	-	Preprotein translocase Sec, Sec61-beta subunit, eukarya||Protein transport Sec61-beta/Sbh
VIT_05s0094g00220	1272.37	30.481	5.3835	5.3977e-41	2.8915e-38	-	Lysozyme-like domain||Glycoside hydrolase, family 19||Chitin-binding, type 1, conserved site||Glycoside hydrolase, family 19, catalytic||Chitin-binding, type 1
VIT_05s0094g00260	213.723	0.594324	8.4903	6.1938e-27	1.0533e-24	-	Chitin-binding, type 1||Glycoside hydrolase, family 19, catalytic||Glycoside hydrolase, family 19||Lysozyme-like domain||Chitin-binding, type 1, conserved site
VIT_05s0094g00270	63.3528	0	Inf	3.5791e-14	1.9173e-12	-	Chitin-binding, type 1||Glycoside hydrolase, family 19||Lysozyme-like domain||Chitin-binding, type 1, conserved site||Glycoside hydrolase, family 19, catalytic
VIT_05s0094g00330	51.0994	10.137	2.3337	0.000463	0.003661	-	Chitin-binding, type 1||Glycoside hydrolase, family 19, catalytic||Lysozyme-like domain||Glycoside hydrolase, family 19||Chitin-binding, type 1, conserved site
VIT_05s0094g00360	7866.13	497.254	3.9836	4.8377e-11	1.6828e-09	-	Glycoside hydrolase, family 19||Lysozyme-like domain||Chitin-binding, type 1, conserved site||Glycoside hydrolase, family 19, catalytic||Chitin-binding, type 1
VIT_05s0094g00950	33.1287	141.106	-2.0906	1.0876e-06	1.7263e-05	BT3	Zinc finger, TAZ-type||BTB/POZ||BTB/POZ-like||BTB/POZ fold
VIT_05s0094g01120	626.115	89.8671	2.8006	7.0652e-15	4.1251e-13	-	NAD(P)-binding domain||GroES-like||Alcohol dehydrogenase superfamily, zinc-type||Alcohol dehydrogenase, C-terminal||Polyketide synthase, enoylreductase
VIT_05s0094g01590	49.561	513.159	-3.3721	6.2559e-19	5.7533e-17	-	Kelch repeat type 1||Galactose oxidase, beta-propeller
VIT_05s0102g00090	411.813	36.1772	3.5088	9.9303e-19	8.9784e-17	BIO2	Radical SAM||Aldolase-type TIM barrel||Elongator protein 3/MiaB/NifB||Biotin synthase/Biotin biosynthesis bifunctional protein BioAB||Biotin/thiamin synthesis-associated protein||Biotin synthase
VIT_05s0102g00120	22.2604	4.61437	2.2703	0.0058467	0.030926	GPX3	Glutathione peroxidase active site||Glutathione peroxidase||Thioredoxin-like fold||Glutathione peroxidase conserved site
VIT_05s0102g00210	1164.9	271.431	2.1016	0.00048613	0.0038213	-	S-adenosyl-L-methionine-dependent methyltransferase-like
VIT_05s0102g00290	52.8314	9.85652	2.4222	0.00019565	0.0017403	-//-
VIT_05s0102g00310	5.94382	65.0824	-3.4528	1.7593e-08	4.0063e-07	GUN4	GUN4-like
VIT_05s0102g00450	80.1791	330.429	-2.043	1.9783e-06	2.981e-05	-	EF-Hand 1, calcium-binding site||Calcium-binding EF-hand||EF-hand-like domain
VIT_05s0102g00590	78.6313	423.316	-2.4286	5.0352e-10	1.5069e-08	-//-
VIT_05s0102g00600	15.1722	97.1727	-2.6791	7.6997e-08	1.5609e-06	-//-
VIT_05s0102g00610	3.79423	22.4743	-2.5664	0.0028158	0.016788	-//-
VIT_05s0102g00620	16.5714	84.7317	-2.3542	0.00018637	0.0016708	-//-
VIT_05s0102g00660	6.06889	36.7015	-2.5963	0.00018606	0.0016696	-//-
VIT_05s0102g00750	31.8687	301.124	-3.2401	1.5378e-15	9.749e-14	-	Zinc finger, B-box
VIT_06s0004g00130	241.009	7.58599	4.9896	9.7928e-24	1.2641e-21	-	Pyruvate kinase, alpha/beta||Pyruvate kinase, active site||Pyruvate kinase-like, insert domain||Pyruvate kinase, barrel||Pyruvate kinase||Pyruvate/Phosphoenolpyruvate kinase||Pyruvate kinase, C-terminal||Pyruvate kinase, beta-barrel insert domain
VIT_06s0004g00610	4.41954	35.6865	-3.0134	4.3467e-05	0.00047155	ACD1-LIKE	Rieske [2Fe-2S] iron-sulphur domain||Pheophorbide a oxygenase
VIT_06s0004g00710	128.943	20.5878	2.6469	1.7335e-08	3.9679e-07	-	RNA recognition motif domain||Nucleotide-binding, alpha-beta plait
VIT_06s0004g00940	10.3681	81.8939	-2.9816	2.1709e-06	3.2508e-05	-//-
VIT_06s0004g00990	315.235	55.1558	2.5148	6.1117e-11	2.0755e-09	-	Plant disease resistance response protein
VIT_06s0004g01000	10.1179	0	Inf	0.0030051	0.017734	-	Plant disease resistance response protein
VIT_06s0004g01010	251.592	4.54426	5.7909	8.297e-08	1.6678e-06	-	Plant disease resistance response protein
VIT_06s0004g01020	753.181	9.15864	6.3617	4.9896e-14	2.6141e-12	-	Plant disease resistance response protein
VIT_06s0004g01030	244.133	2.76129	6.4662	5.7358e-08	1.1887e-06	-	Plant disease resistance response protein
VIT_06s0004g01270	65.3632	286.44	-2.1317	1.1639e-08	2.7835e-07	ATGSL12	1,3-beta-glucan synthase subunit FKS1-like, domain-1||Callose synthase||Glycosyl transferase, family 48||Vacuolar protein sorting-associate protein Vta1/Callose synthase, N-terminal domain
VIT_06s0004g01380	68.912	325.422	-2.2395	2.2829e-09	6.1923e-08	-	Protein kinase, catalytic domain||Concanavalin A-like lectin/glucanase, subgroup||Serine/threonine- / dual specificity protein kinase, catalytic domain||Serine/threonine-protein kinase, active site||Bulb-type lectin domain||Protein kinase-like domain||Protein kinase, ATP binding site
VIT_06s0004g01510	487.97	43.9401	3.4732	2.2197e-19	2.114e-17	-	Lipoxygenase, LH2||Lipoxygenase, domain 3||Lipoxygenase, C-terminal||Lipoxygenase, iron binding site||Lipoxygenase, conserved site||Lipase/lipooxygenase, PLAT/LH2||Lipoxygenase||Lipoxygenase, plant
VIT_06s0004g01670	775.895	2.76129	8.1344	2.5916e-51	3.4708e-48	-	UDP-glucuronosyl/UDP-glucosyltransferase
VIT_06s0004g01910	3039.88	621.207	2.2909	1.4137e-12	6.1444e-11	-	Mitochondrial carrier domain||Mitochondrial carrier protein||Adenine nucleotide translocator 1||Mitochondrial substrate/solute carrier
VIT_06s0004g02140	9.48322	69.5597	-2.8748	4.0196e-07	6.9294e-06	-	Multi antimicrobial extrusion protein
VIT_06s0004g02200	128.999	16.8482	2.9367	1.3416e-08	3.1592e-07	-	Chaperonin-like RbcX
VIT_06s0004g02330	464.083	97.4563	2.2516	3.0922e-10	9.575e-09	SIR	Nitrite/sulphite reductase 4Fe-4S domain||Sulphite reductase, ferredoxin dependent||Nitrite/sulphite reductase iron-sulphur/siroheam-binding site||Nitrite/Sulfite reductase ferredoxin-like domain
VIT_06s0004g02400	841.813	166.348	2.3393	1.0199e-11	3.9839e-10	-	Protein of unknown function DUF3411
VIT_06s0004g02850	243.232	2809.99	-3.5302	4.2079e-09	1.089e-07	-	Major intrinsic protein||Aquaporin-like||Major intrinsic protein, conserved site
VIT_06s0004g02900	683.731	129.747	2.3977	8.1938e-12	3.2454e-10	GCPE	4-hydroxy-3-methylbut-2-en-1-yl diphosphate synthase, bacterial-type||4-hydroxy-3-methylbut-2-en-1-yl diphosphate synthase, atypical
VIT_06s0004g03050	26.4345	141.243	-2.4177	4.6297e-05	0.00049752	-	FAS1 domain
VIT_06s0004g03130	11.8829	56.3109	-2.2445	7.0896e-05	0.00072066	ARF4	DNA-binding pseudobarrel domain||Auxin response factor||B3 DNA binding domain||Phox/Bem1p||AUX/IAA protein
VIT_06s0004g03170	72.317	16.0435	2.1723	4.2826e-05	0.00046583	ATGTF2H2	von Willebrand factor, type A||Ssl1-like||TFIIH C1-like domain||TFIIH subunit Ssl1/p44||Zinc finger, C2H2
VIT_06s0004g03330	309.662	56.6248	2.4512	1.5525e-10	5.0177e-09	-	Lateral organ boundaries, LOB
VIT_06s0004g03410	424.034	69.9772	2.5992	3.0207e-12	1.256e-10	-	Ribosomal protein S12/S23||Ribosomal protein S23, eukaryotic/archaeal||Nucleic acid-binding, OB-fold
VIT_06s0004g03430	41.5926	6.57102	2.6621	0.00011492	0.0010969	ADT2	Prephenate dehydratase, conserved site||Prephenate dehydratase||ACT domain
VIT_06s0004g03660	56.51	9.54264	2.566	1.9181e-05	0.0002291	-	CCT domain
VIT_06s0004g03700	8.21377	65.5731	-2.997	1.5785e-07	2.9959e-06	PHOT1	PAS-associated, C-terminal||PAS domain||Protein kinase, catalytic domain||Protein kinase-like domain||PAC motif||Serine/threonine- / dual specificity protein kinase, catalytic domain||Serine/threonine-protein kinase, active site||Protein kinase, ATP binding site
VIT_06s0004g03930	41.6162	1.57265	4.7259	3.7634e-05	0.00041675	-	Malectin-like carbohydrate-binding domain
VIT_06s0004g04030	6.82397	49.81	-2.8678	4.6192e-06	6.3694e-05	-	Heavy metal-associated domain, HMA
VIT_06s0004g04140	0	19.3992	#NAME?	5.0476e-06	6.9111e-05	-	Homeodomain-like||SANT/Myb domain||Myb domain
VIT_06s0004g04150	295.384	38.8684	2.9259	2.3101e-13	1.1174e-11	-	Protein of unknown function DUF966||Uncharacterised conserved protein UCP031043
VIT_06s0004g04490	17.8315	81.9306	-2.2	1.2663e-05	0.00015934	-//-
VIT_06s0004g04590	40.0872	1.71286	4.5487	1.4315e-07	2.7412e-06	-	Epsin-like, N-terminal||ENTH/VHS
VIT_06s0004g04600	234.931	25.062	3.2287	3.924e-14	2.0761e-12	-	Protein phosphatase 2C (PP2C)-like||Protein phosphatase 2C
VIT_06s0004g04620	268.393	62.5314	2.1017	5.2954e-08	1.1049e-06	ATOBGM	Protein of unknown function DUF3741||Domain of unknown function DUF4378
VIT_06s0004g05120	93.669	22.8249	2.037	2.7944e-05	0.00031834	-	Homeodomain-like||SANT/Myb domain||Myb domain||Myb domain, plants
VIT_06s0004g05180	74.5089	596.498	-3.001	8.5822e-16	5.6759e-14	-	ATPase, AAA-type, core||P-loop containing nucleoside triphosphate hydrolase
VIT_06s0004g05240	62.3288	4.33394	3.8461	1.1889e-08	2.8306e-07	-	GAF domain||Histidine kinase-like ATPase, ATP-binding domain||GAF domain-like
VIT_06s0004g05430	58.1547	262.93	-2.1767	1.4616e-08	3.4128e-07	-	Short-chain dehydrogenase/reductase, conserved site||Glucose/ribitol dehydrogenase||Short-chain dehydrogenase/reductase SDR||NAD(P)-binding domain
VIT_06s0004g05460	188.039	1352.76	-2.8468	1.6477e-16	1.1888e-14	-	Protein phosphatase 2C||Protein phosphatase 2C, manganese/magnesium aspartate binding site||Protein phosphatase 2C (PP2C)-like
VIT_06s0004g05680	224.114	1165.04	-2.3781	4.9093e-12	1.9848e-10	-	Glutathione S-transferase, C-terminal-like||Glutathione S-transferase, N-terminal||Thioredoxin-like fold
VIT_06s0004g05810	54.2448	278.299	-2.3591	8.7866e-10	2.5443e-08	-	Protein kinase-like domain||Tetratricopeptide-like helical||Serine-threonine/tyrosine-protein kinase catalytic domain||Protein kinase, catalytic domain
VIT_06s0004g06080	393.928	72.9823	2.4323	4.2057e-11	1.4847e-09	-	Major facilitator superfamily domain||PTR2 family proton/oligopeptide symporter, conserved site||Proton-dependent oligopeptide transporter family
VIT_06s0004g06100	9.48322	47.8167	-2.3341	0.00013067	0.0012266	-	Homeodomain-like||Myb domain, plants||Myb domain||SANT/Myb domain||SANT domain
VIT_06s0004g06220	6.57384	34.4309	-2.3889	0.00065838	0.0049518	ANTR1	Major facilitator superfamily domain||Major facilitator superfamily
VIT_06s0004g06320	262.602	22.6512	3.5352	1.3715e-16	1.003e-14	ASA2	ADC synthase||Anthranilate synthase component I, N-terminal||Anthranilate synthase component I, PabB-like||Anthranilate synthase component I||Chorismate binding, C-terminal
VIT_06s0004g06440	29.4596	6.64112	2.1492	0.0038509	0.021755	-	Nucleotide-binding, alpha-beta plait||RNA recognition motif domain||Zinc finger, CCCH-type
VIT_06s0004g06460	402.057	4.99837	6.3298	4.7718e-35	1.7629e-32	-	Cytochrome P450, E-class, group I||Cytochrome P450, conserved site||Cytochrome P450
VIT_06s0004g06480	937.43	42.5045	4.463	8.2683e-31	2.1606e-28	-	Cytochrome P450, conserved site||Cytochrome P450||Cytochrome P450, E-class, group I
VIT_06s0004g06600	13.7777	0	Inf	0.00044449	0.0035315	ELF4-L1	Protein of unknown function DUF1313
VIT_06s0004g06700	46.5218	210.136	-2.1753	1.8792e-05	0.00022471	-	Double Clp-N motif||P-loop containing nucleoside triphosphate hydrolase||ATPase, AAA-type, core
VIT_06s0004g06840	222.673	1575.56	-2.8229	3.5391e-09	9.3165e-08	-	Protein phosphatase 2C, manganese/magnesium aspartate binding site||Protein phosphatase 2C||Protein phosphatase 2C (PP2C)-like
VIT_06s0004g06960	3.28927	38.2741	-3.5405	4.1425e-06	5.7941e-05	-	Ubiquitin||BAG domain||Ubiquitin-related domain
VIT_06s0004g07070	7.0788	83.994	-3.5687	2.6132e-10	8.1865e-09	-	Protein kinase-like domain||Serine-threonine/tyrosine-protein kinase catalytic domain||Protein kinase, catalytic domain
VIT_06s0004g07230	177.531	1.18865	7.2226	5.7362e-26	8.9718e-24	-	UDP-glucuronosyl/UDP-glucosyltransferase
VIT_06s0004g07240	248.015	4.61437	5.7481	3.4961e-14	1.8775e-12	-	UDP-glucuronosyl/UDP-glucosyltransferase
VIT_06s0004g07250	754.693	4.02005	7.5525	2.5946e-49	2.6475e-46	-	UDP-glucuronosyl/UDP-glucosyltransferase
VIT_06s0004g07270	138.718	24.5377	2.4991	2.5195e-08	5.5487e-07	-	UDP-glucuronosyl/UDP-glucosyltransferase
VIT_06s0004g07350	124.676	22.511	2.4695	7.1884e-08	1.4628e-06	-	Mitochondrial carrier domain||Mitochondrial carrier protein||Mitochondrial substrate/solute carrier
VIT_06s0004g07360	5.43887	24.2239	-2.1551	0.0081639	0.040654	-	Protein phosphatase 2C (PP2C)-like
VIT_06s0004g07770	1175.87	91.0924	3.6903	3.0813e-15	1.8811e-13	-	Haem peroxidase||Peroxidases heam-ligand binding site||Plant peroxidase||Peroxidase, active site||Haem peroxidase, plant/fungal/bacterial
VIT_06s0004g08150	6767.26	871.139	2.9576	3.246e-19	3.0507e-17	ATC4H	Cytochrome P450, E-class, group I||Cytochrome P450, conserved site||Cytochrome P450
VIT_06s0004g08180	917.326	188.686	2.2814	1.0908e-11	4.2266e-10	-	Translation initiation factor IF2/IF5, zinc-binding||Translation initiation factor IF2/IF5||Translation initiation factor IF2/IF5, N-terminal
VIT_06s0009g00320	95.9766	14.5777	2.7189	4.8323e-08	1.0112e-06	-	Zinc finger, RING/FYVE/PHD-type||Armadillo-type fold||Armadillo-like helical||U box domain
VIT_06s0009g01110	256.625	1614.91	-2.6537	1.8222e-15	1.1383e-13	-	Sodium/calcium exchanger membrane region
VIT_06s0009g01410	53.2113	12.758	2.0603	0.00050143	0.0039169	-//-
VIT_06s0009g01420	55.6205	11.3256	2.296	8.8615e-05	0.00087625	-	Bifunctional inhibitor/plant lipid transfer protein/seed storage helical domain
VIT_06s0009g01530	50.696	6.85145	2.8874	7.3467e-06	9.7356e-05	-	Methyltransferase type 11||S-adenosyl-L-methionine-dependent methyltransferase-like
VIT_06s0009g01670	6.82867	38.1004	-2.4801	0.00028753	0.0024324	-	SMAD/FHA domain||Forkhead-associated (FHA) domain
VIT_06s0009g01810	208.808	17.1987	3.6018	4.955e-09	1.2685e-07	-	Protein kinase, ATP binding site||Protein kinase-like domain||Serine/threonine-protein kinase, active site||Serine/threonine- / dual specificity protein kinase, catalytic domain||Protein kinase, catalytic domain||Concanavalin A-like lectin/glucanase, subgroup||Serine-threonine/tyrosine-protein kinase catalytic domain
VIT_06s0009g02170	33.8744	7.23545	2.227	0.0018932	0.012099	DGS1	Nuclear control of ATP synthase 2
VIT_06s0009g02590	2029.23	9.61274	7.7218	1.059e-24	1.4832e-22	-	Pectin lyase fold/virulence factor||Pectinesterase, catalytic||Pectin lyase fold||Pectinesterase inhibitor||Pectinesterase, active site
VIT_06s0009g02640	308.189	64.9788	2.2458	2.1729e-09	5.9467e-08	-	Aldolase-type TIM barrel||Pyruvate carboxyltransferase||Hydroxymethylglutaryl-CoA lyase, active site
VIT_06s0009g02700	32.999	184.803	-2.4855	2.743e-09	7.3288e-08	-	F-box domain, cyclin-like
VIT_06s0009g02810	3.78952	26.9852	-2.8321	0.00036724	0.0030092	-	Cytochrome P450, conserved site||Cytochrome P450||Cytochrome P450, E-class, group I
VIT_06s0009g02840	5.81405	41.9102	-2.8497	2.2041e-05	0.00025908	-	Cytochrome P450, conserved site||Cytochrome P450, E-class, group I||Cytochrome P450
VIT_06s0009g02920	0.88485	16.9183	-4.257	0.00046535	0.0036781	-	Cytochrome P450, conserved site||Cytochrome P450||Cytochrome P450, E-class, group I
VIT_06s0009g03040	9.48322	0	Inf	0.0046345	0.025509	-	Cytochrome P450, E-class, group I||Cytochrome P450
VIT_06s0009g03390	38.3081	6.64112	2.5281	0.00029048	0.0024534	-//-
VIT_06s0009g03470	190.814	0.524215	8.5078	2.4458e-28	4.8979e-26	-	Protein of unknown function DUF4228
VIT_06s0009g03630	15.2926	91.5067	-2.581	1.4465e-07	2.7649e-06	-	Cytochrome P450, conserved site||Cytochrome P450, E-class, group I||Cytochrome P450
VIT_06s0009g03740	20.1108	455.196	-4.5004	9.3394e-27	1.5394e-24	AGT	Pyridoxal phosphate-dependent transferase, major region, subdomain 2||Pyridoxal phosphate-dependent transferase||Pyridoxal phosphate-dependent transferase, major region, subdomain 1||Serine-pyruvate aminotransferase/2-aminoethylphosphonate-pyruvate transaminase||Aminotransferase, class V/Cysteine desulfurase||Aminotransferase class-V pyridoxal-phosphate binding site
VIT_06s0061g00100	191.097	42.9888	2.1523	0.00017806	0.0016052	-	Glycoside hydrolase, family 17||Glycoside hydrolase, catalytic domain||Glycoside hydrolase, superfamily
VIT_06s0061g00120	164.931	28.1706	2.5496	0.00014499	0.0013408	-	Glycoside hydrolase, catalytic domain||Glycoside hydrolase, family 17||Glycoside hydrolase, superfamily
VIT_06s0061g00150	16.1868	69.9405	-2.1113	5.2395e-05	0.00055361	-	RNA recognition motif domain||Zinc finger, CCCH-type||Nucleotide-binding, alpha-beta plait
VIT_06s0061g00280	43.3812	9.47253	2.1952	0.00043874	0.0034962	-	P-loop containing nucleoside triphosphate hydrolase
VIT_06s0061g00760	623.878	42.6813	3.8696	7.1968e-24	9.4032e-22	-	Zinc finger, C2H2||Zinc finger, C2H2-like
VIT_06s0061g01210	872.263	27.5094	4.9868	4.9844e-35	1.8103e-32	-	Amino acid transporter, transmembrane
VIT_06s0061g01290	14.1623	63.266	-2.1594	7.0238e-05	0.00071533	PSK1	Phytosulfokine
VIT_06s0061g01300	6279.66	742.546	3.0801	1.2369e-20	1.2992e-18	-	ACT domain||Prephenate dehydratase, conserved site||Prephenate dehydratase
VIT_06s0061g01370	3.91929	40.8585	-3.382	0.0025226	0.015387	-//-
VIT_06s0061g01380	63.5888	341.408	-2.4247	7.8604e-06	0.00010352	-	Stress responsive alpha-beta barrel||Dimeric alpha-beta barrel
VIT_06s0061g01400	401.254	17.7931	4.4951	1.7618e-25	2.6035e-23	-	AP2/ERF domain||DNA-binding, integrase-type
VIT_06s0061g01490	55.5095	4.09016	3.7625	3.6956e-08	7.9268e-07	-	Plant PDR ABC transporter associated||P-loop containing nucleoside triphosphate hydrolase||ABC-2 type transporter||ABC transporter-like||ABC-transporter extracellular N-terminal domain||AAA+ ATPase domain
VIT_06s0080g00070	8.21848	37.9602	-2.2075	0.00081443	0.0059078	-	Protein kinase-like domain||S-receptor-like serine/threonine-protein kinase||Protein kinase, catalytic domain||Concanavalin A-like lectin/glucanase, subgroup||Serine-threonine/tyrosine-protein kinase catalytic domain||Protein kinase, ATP binding site||S-locus glycoprotein||Bulb-type lectin domain||Serine/threonine-protein kinase, active site||Serine/threonine- / dual specificity protein kinase, c…
VIT_06s0080g00090	3343.43	304.048	3.459	5.1075e-12	2.0572e-10	CYP94C1	Cytochrome P450||Cytochrome P450, E-class, group I
VIT_06s0080g00910	325.332	66.6646	2.2869	0.0028118	0.016773	-	F-box domain, cyclin-like
VIT_06s0080g00920	36.7932	240.202	-2.7067	2.0443e-11	7.5786e-10	PSAO	Photosystem I PsaO
VIT_06s0080g00930	11.0028	77.5966	-2.8181	2.1949e-07	4.0268e-06	-//-
VIT_07s0005g00030	821.904	160.338	2.3579	4.4025e-12	1.7901e-10	-	Glutathione S-transferase, C-terminal||Thioredoxin-like fold||Glutathione S-transferase, N-terminal||Glutathione S-transferase, C-terminal-like
VIT_07s0005g00260	370.407	20.1672	4.199	2.2336e-19	2.1177e-17	-	AAA+ ATPase domain||ABC transporter-like||ABC transporter, transmembrane domain, type 1||ABC transporter, conserved site||P-loop containing nucleoside triphosphate hydrolase
VIT_07s0005g00280	6.57384	100.739	-3.9377	1.4767e-12	6.4053e-11	NLA	Zinc finger, RING-type||Zinc finger, RING-type, conserved site||Zinc finger, RING/FYVE/PHD-type||SPX, N-terminal
VIT_07s0005g00340	111.519	649.337	-2.5417	6.2199e-13	2.8297e-11	EID1	F-box domain, cyclin-like
VIT_07s0005g00410	406.462	95.0392	2.0965	7.6564e-09	1.8945e-07	-	Glycoside hydrolase, family 1, active site||Glycoside hydrolase, catalytic domain||Glycoside hydrolase, family 1||Glycoside hydrolase, superfamily
VIT_07s0005g00470	137.699	31.5294	2.1267	8.9846e-07	1.4563e-05	PPAN	Brix domain
VIT_07s0005g00640	54.6341	12.9684	2.0748	0.00022529	0.0019632	-//-
VIT_07s0005g00720	960.943	0.594324	10.659	1.6163e-60	6.927e-57	-	Pectinesterase inhibitor||Pectinesterase, active site||Pectin lyase fold||Pectinesterase, catalytic||Pectin lyase fold/virulence factor
VIT_07s0005g00740	3.41434	70.6751	-4.3715	2.6828e-11	9.7934e-10	-	Glycoside hydrolase, family 9||Glycoside hydrolase, family 9, active site||Six-hairpin glycosidase-like||Six-hairpin glycosidase
VIT_07s0005g00820	2771.67	261.601	3.4053	4.0203e-12	1.6378e-10	HRE2	AP2/ERF domain||DNA-binding, integrase-type
VIT_07s0005g01130	50.9743	2.16697	4.556	4.6121e-06	6.3637e-05	-	Protein of unknown function DUF761, plant
VIT_07s0005g01180	3.78952	63.8236	-4.074	2.407e-09	6.4959e-08	-	Protein of unknown function DUF1645
VIT_07s0005g01240	49.2046	298.58	-2.6013	4.4768e-11	1.5664e-09	-	Alpha/Beta hydrolase fold||Lipase, class 3
VIT_07s0005g01310	70.0658	0.594324	6.8813	1.0201e-12	4.5446e-11	-	Protein of unknown function DUF4228
VIT_07s0005g01320	78.289	976.787	-3.6412	1.8038e-09	4.9873e-08	-	Protein of unknown function DUF4228
VIT_07s0005g01410	296.727	59.9836	2.3065	1.2338e-09	3.4742e-08	-	Ribosomal RNA adenine methylase transferase||Ribosomal RNA adenine methylase transferase, N-terminal||Ribosomal RNA adenine dimethylase||S-adenosyl-L-methionine-dependent methyltransferase-like||Ribosomal RNA adenine methylase transferase, conserved site
VIT_07s0005g01830	1.7697	34.6046	-4.2894	6.9219e-07	1.1462e-05	-	Insulin-induced protein family
VIT_07s0005g01950	93.5957	12.0936	2.9522	1.6791e-05	0.00020351	-	SANT/Myb domain||Myb domain||Homeodomain-like
VIT_07s0005g01980	1.89476	26.2506	-3.7923	3.0064e-05	0.00034013	-	Galactinol synthase||Nucleotide-diphospho-sugar transferases||Glycosyl transferase, family 8
VIT_07s0005g02070	114.971	17.1286	2.7468	4.0576e-05	0.00044338	-//-
VIT_07s0005g02080	54.3463	3.94994	3.7823	6.4369e-06	8.6314e-05	-//-
VIT_07s0005g02130	156.892	1134.19	-2.8538	9.3957e-15	5.3403e-13	-	WD40/YVTN repeat-like-containing domain||WD40-like Beta Propeller
VIT_07s0005g02220	28.3387	304.523	-3.4257	2.309e-16	1.6493e-14	-	Chlorophyll A-B binding protein, plant||Chlorophyll A-B binding protein||Chlorophyll a/b binding protein domain
VIT_07s0005g02290	2.65455	16.4642	-2.6328	0.0092446	0.045144	-//-
VIT_07s0005g02450	86.9842	1850.43	-4.411	4.0915e-33	1.2525e-30	-//-
VIT_07s0005g02550	19.4761	1.18865	4.0343	0.00032745	0.0027259	-	Phox/Bem1p||AUX/IAA protein
VIT_07s0005g02560	793.747	7.37567	6.7498	2.781e-46	1.9223e-43	-	Lysozyme-like domain||Glycoside hydrolase, family 19, catalytic
VIT_07s0005g02660	1986.09	32.0504	5.9534	8.3579e-20	8.2913e-18	-	P-loop containing nucleoside triphosphate hydrolase||ABC transporter, transmembrane domain, type 1||ABC transporter, conserved site||ABC transporter-like||AAA+ ATPase domain
VIT_07s0005g02700	9.22839	37.6463	-2.0284	0.0017152	0.011144	KCO5	EF-hand-like domain||Two pore domain potassium channel, plant||Two pore domain potassium channel||EF-Hand 1, calcium-binding site||Ion transport 2
VIT_07s0005g02950	249.098	22.895	3.4436	1.0345e-15	6.7995e-14	-	SSXT
VIT_07s0005g03110	34.8937	6.0468	2.5287	0.00051725	0.0040158	-	Tetratricopeptide repeat-containing domain||Tetratricopeptide-like helical||Tetratricopeptide repeat
VIT_07s0005g03220	1752.75	14.7513	6.8926	4.2466e-11	1.4966e-09	-	DNA-binding, integrase-type||AP2/ERF domain
VIT_07s0005g03230	376.426	21.4291	4.1347	1.3384e-06	2.0767e-05	-	AP2/ERF domain||DNA-binding, integrase-type
VIT_07s0005g03260	311.313	16.7446	4.2166	5.7301e-05	0.00059783	-	DNA-binding, integrase-type||AP2/ERF domain
VIT_07s0005g03340	1928.81	201.069	3.2619	1.1265e-21	1.2507e-19	-	Myb domain||SANT/Myb domain||Homeodomain-like
VIT_07s0005g03520	8.73285	40.4411	-2.2113	0.00095418	0.0067426	-	Zinc finger, RING/FYVE/PHD-type||Armadillo-like helical||Armadillo-type fold||Armadillo||U box domain
VIT_07s0005g04130	13.1618	71.3427	-2.4384	1.354e-05	0.00016849	-	Vegetative storage protein/acid phosphatase||Acid phosphatase, plant||HAD-like domain||Acid phosphatase (Class B)
VIT_07s0005g04620	61.1985	12.8983	2.2463	5.7602e-05	0.00060005	-	RmlC-like cupin domain||Domain of unknown function DUF861, cupin-3||RmlC-like jelly roll fold
VIT_07s0005g05610	553.09	66.902	3.0474	1.5253e-16	1.1117e-14	PKT1	Thiolase-like||Thiolase||Thiolase, active site||Thiolase, N-terminal||Thiolase, acyl-enzyme intermediate active site||Thiolase-like, subgroup||Thiolase, conserved site||Thiolase, C-terminal
VIT_07s0005g05780	1329.46	2.90151	8.8398	2.0015e-27	3.5741e-25	PANC	Pantoate-beta-alanine ligase||Rossmann-like alpha/beta/alpha sandwich fold||Cytidyltransferase-like domain
VIT_07s0005g06210	48.1759	9.47253	2.3465	0.00014594	0.0013472	-	NB-ARC||P-loop containing nucleoside triphosphate hydrolase
VIT_07s0005g06490	2231.56	413.192	2.4332	2.1771e-13	1.0578e-11	-	Ribosomal protein L13, conserved site||Ribosomal protein L13, eukaryotic/archaeal||Ribosomal protein L13 domain||Ribosomal protein L13
VIT_07s0031g00040	28.5841	3.49583	3.0315	0.00019828	0.0017606	-	Protein of unknown function DUF247, plant
VIT_07s0031g00090	272.706	45.1622	2.5942	4.4295e-11	1.5534e-09	-	tRNA-dihydrouridine synthase||Aldolase-type TIM barrel||tRNA-dihydrouridine synthase, conserved site
VIT_07s0031g00460	339.64	61.73	2.46	5.6883e-11	1.9471e-09	-	Quinolinate phosphoribosyl transferase, C-terminal||Nicotinate phosphoribosyltransferase putative||Nicotinate phosphoribosyltransferase-related
VIT_07s0031g00480	17.3124	70.5349	-2.0265	4.597e-05	0.00049474	-	Serine/threonine- / dual specificity protein kinase, catalytic domain||Serine/threonine-protein kinase, active site||Protein kinase-like domain||Protein kinase, ATP binding site||Protein kinase, catalytic domain
VIT_07s0031g00490	225.216	15.0286	3.9055	2.3289e-17	1.9053e-15	-	PLC-like phosphodiesterase, TIM beta/alpha-barrel domain||Phospholipase C, phosphatidylinositol-specific , X domain
VIT_07s0031g00500	78.8034	18.4543	2.0943	0.0059215	0.031237	-	Peptidase S8/S53 domain||Proteinase inhibitor I9||Peptidase S8, subtilisin-related
VIT_07s0031g00670	921.319	167.397	2.4604	4.9307e-13	2.2936e-11	HSF4	Heat shock transcription factor family||Winged helix-turn-helix DNA-binding domain||Heat shock factor (HSF)-type, DNA-binding||Heat shock transcription factor, plant
VIT_07s0031g01040	29.0844	0.594324	5.6129	9.545e-07	1.539e-05	-	Multicopper oxidase, type 1||Multicopper oxidase, type 3||Cupredoxin||Multicopper oxidase, copper-binding site||L-ascorbate oxidase, plants||Multicopper oxidase, type 2
VIT_07s0031g01070	492.914	13.9467	5.1433	0.00052617	0.0040718	-	Cupredoxin||Multicopper oxidase, type 3||Multicopper oxidase, type 1||Multicopper oxidase, copper-binding site||L-ascorbate oxidase, plants||Multicopper oxidase, type 2
VIT_07s0031g01130	745.033	49.3193	3.9171	1.1931e-05	0.00015101	-	L-ascorbate oxidase, plants||Multicopper oxidase, copper-binding site||Cupredoxin||Multicopper oxidase, type 1||Multicopper oxidase, type 3||Multicopper oxidase, type 2
VIT_07s0031g01380	9.86782	48.4477	-2.2956	0.00024471	0.0021169	-	Cytochrome P450||Cytochrome P450, conserved site||Cytochrome P450, E-class, group I
VIT_07s0031g01600	733.115	156.705	2.226	2.4375e-08	5.407e-07	-	Shikimate kinase||P-loop containing nucleoside triphosphate hydrolase||Shikimate kinase, conserved site
VIT_07s0031g01640	14.9174	61.7602	-2.0497	0.0071886	0.036571	-	AAA+ ATPase domain||P-loop containing nucleoside triphosphate hydrolase||ABC transporter-like||ABC transporter, conserved site
VIT_07s0031g01910	0	10.2772	#NAME?	0.0016355	0.010714	-	Protein of unknown function DUF3511
VIT_07s0031g01980	2530.63	43.1355	5.8745	6.754e-50	7.2362e-47	ABR1	AP2/ERF domain||DNA-binding, integrase-type
VIT_07s0031g02200	215.047	1200.82	-2.4813	1.5266e-13	7.5027e-12	-	Auxin efflux carrier
VIT_07s0031g02240	337.264	74.9087	2.1707	3.0241e-09	8.0297e-08	-	Mlo-related protein
VIT_07s0031g02290	28.1995	5.80302	2.2808	0.0022267	0.013858	-	Mitochondrial substrate/solute carrier||Mitochondrial carrier domain
VIT_07s0031g02310	5.43887	37.7164	-2.7938	9.8704e-05	0.00096051	-	Leucine-rich repeat, typical subtype||Leucine-rich repeat||Leucine rich repeat 4
VIT_07s0031g02340	11.8829	90.3515	-2.9267	0.00020116	0.0017841	-	Amino acid transporter, transmembrane
VIT_07s0031g02400	226.184	1.18865	7.572	5.0299e-30	1.2389e-27	-	Amino acid permease, conserved site||Amino acid/polyamine transporter I
VIT_07s0031g02420	152.26	36.2474	2.0706	8.4605e-07	1.3755e-05	-	F-box domain, cyclin-like
VIT_07s0031g02550	1.7697	121.634	-6.1029	9.8586e-09	2.3789e-07	-	ABC transporter-like||ABC transporter, conserved site||P-loop containing nucleoside triphosphate hydrolase||ABC-2 type transporter||AAA+ ATPase domain
VIT_07s0031g02820	16.9466	0.594324	4.8336	0.0003415	0.0028276	-	Magnesium transporter MRS2/LPE10
VIT_07s0031g02910	22.5011	99.934	-2.151	4.1125e-06	5.7597e-05	-	Leucine-rich repeat||Leucine-rich repeat-containing N-terminal, type 2||Protein kinase, ATP binding site||Serine/threonine-protein kinase, active site||Serine/threonine- / dual specificity protein kinase, catalytic domain||Protein kinase, catalytic domain||Concanavalin A-like lectin/glucanase, subgroup||Protein kinase-like domain
VIT_07s0031g03060	175.358	18.4909	3.2454	1.1316e-12	4.9892e-11	-	Membrane attack complex component/perforin (MACPF) domain
VIT_07s0031g03070	474.232	6.0468	6.2933	1.5753e-29	3.6295e-27	-	NAD(P)-binding domain||NmrA-like
VIT_07s0104g00180	1428.98	32.8551	5.4427	6.0297e-42	3.3129e-39	-	Peptidase A1||Aspartic peptidase
VIT_07s0104g00350	11.7532	122.439	-3.3809	1.4167e-06	2.1887e-05	EDL3	-
VIT_07s0104g00390	87.8973	21.3558	2.0412	3.9069e-05	0.0004291	REF4	-
VIT_07s0104g00540	108.683	438.514	-2.0125	0.00015147	0.0013924	CYCP1;1	Cyclin-like||Cyclin PHO80-like
VIT_07s0104g00700	83.4354	8.28388	3.3323	6.173e-09	1.5435e-07	ATRRP4	Exosome complex RNA-binding protein 1/RRP40/RRP4||RNA-binding domain, S1||K Homology domain, type 1||Nucleic acid-binding, OB-fold
VIT_07s0104g00730	5.68899	29.3959	-2.3694	0.0013432	0.0090709	RPH1	-
VIT_07s0104g00850	243.279	20.0636	3.6	1.9379e-16	1.3935e-14	-	Protein kinase, ATP binding site||Protein kinase-like domain||Serine/threonine-protein kinase, active site||Serine/threonine- / dual specificity protein kinase, catalytic domain||Protein kinase, catalytic domain
VIT_07s0104g01130	232.703	6.32724	5.2008	1.1557e-15	7.5046e-14	-//-
VIT_07s0104g01440	9.48793	46.6647	-2.2982	0.00028149	0.0023893	-	BTB/POZ-like||BTB/POZ||BTB/POZ fold||NPH3 domain
VIT_07s0104g01820	10.4931	58.3712	-2.4758	1.3195e-05	0.00016518	-	Glutathione S-transferase, C-terminal||Glutathione S-transferase, N-terminal||Glutathione S-transferase, C-terminal-like||Thioredoxin-like fold
VIT_07s0129g00030	20.2124	101.607	-2.3297	0.00023159	0.002014	SHR	Protein short-root||Transcription factor GRAS
VIT_07s0129g00280	43.2561	5.59269	2.9513	2.0356e-05	0.00024166	-	Protein of unknown function DUF2419
VIT_07s0129g00380	18.5866	132.716	-2.836	5.79e-08	1.1987e-06	-	BTB/POZ-like||BTB/POZ||BTB/POZ fold||NPH3 domain
VIT_07s0129g00470	0	28.8382	#NAME?	2.8602e-08	6.2286e-07	-	Uncharacterised protein family Ycf36
VIT_07s0129g00530	540.565	33.5195	4.0114	1.3129e-23	1.6746e-21	-	Alpha/Beta hydrolase fold||Alpha/beta hydrolase fold-1
VIT_07s0129g00660	221.684	10.2772	4.431	4.7608e-08	9.9819e-07	-	GH3 auxin-responsive promoter
VIT_07s0129g00760	102.078	15.9033	2.6823	0.00086767	0.0062289	-	Cytochrome P450, E-class, group I||Cytochrome P450, conserved site||Cytochrome P450
VIT_07s0129g00800	309.881	72.1744	2.1022	0.0012713	0.0086481	-	Cytochrome P450, E-class, group I||Cytochrome P450, conserved site||Cytochrome P450
VIT_07s0129g00870	19.6106	91.2597	-2.2183	0.0095508	0.046365	-	Serine/threonine- / dual specificity protein kinase, catalytic domain||Serine/threonine-protein kinase, active site||Protein kinase, ATP binding site||Protein kinase-like domain||Serine-threonine/tyrosine-protein kinase catalytic domain||Malectin-like carbohydrate-binding domain||Protein kinase, catalytic domain||Concanavalin A-like lectin/glucanase, subgroup
VIT_07s0129g00960	28.1948	136.419	-2.2745	0.00095772	0.0067618	-	Protein kinase, catalytic domain||Concanavalin A-like lectin/glucanase, subgroup||Malectin-like carbohydrate-binding domain||Protein kinase, ATP binding site||Protein kinase-like domain||Serine/threonine-protein kinase, active site||Serine/threonine- / dual specificity protein kinase, catalytic domain
VIT_07s0129g01010	395.246	1.64275	7.9105	1.5564e-05	0.0001909	-//-
VIT_07s0130g00040	130.264	19.9935	2.7038	6.1313e-08	1.2657e-06	-	Myb domain||SANT/Myb domain||Homeodomain-like
VIT_07s0141g00020	694.698	136.882	2.3434	1.115e-11	4.3129e-10	-	Zinc finger, C2H2-like||Zinc finger C2H2-type/integrase DNA-binding domain||Zinc finger, C2H2
VIT_07s0141g00040	298.734	68.6515	2.1215	3.6957e-05	0.00041053	-	Protein phosphatase 2C (PP2C)-like||Protein phosphatase 2C
VIT_07s0141g00070	225.629	0.594324	8.5685	2.3297e-17	1.9053e-15	-	3-Oxoacyl-[acyl-carrier-protein (ACP)] synthase III C-terminal||Thiolase-like, subgroup||Very-long-chain 3-ketoacyl-CoA synthase||FAE1/Type III polyketide synthase-like protein||Thiolase-like
VIT_07s0141g00290	48.9169	201.724	-2.044	2.1769e-07	3.9971e-06	-	Phox/Bem1p||AUX/IAA protein
VIT_07s0141g00360	635.342	77.219	3.0405	5.2365e-05	0.00055356	-	Alpha/Beta hydrolase fold||Lipase, class 3
VIT_07s0141g00380	48.9121	10.905	2.1652	0.0015515	0.010245	-	WD40 repeat||WD40-repeat-containing domain||WD40/YVTN repeat-like-containing domain
VIT_07s0141g00530	34.889	6.0468	2.5285	0.00056363	0.0043195	-	WD40/YVTN repeat-like-containing domain||WD40 repeat||WD40-repeat-containing domain
VIT_07s0141g00570	69.1857	404.557	-2.5478	1.2581e-11	4.8314e-10	-	Photosystem II PsbW, class 2
VIT_07s0141g00600	18.9712	79.5533	-2.0681	4.0302e-05	0.00044173	-	Protein of unknown function DUF538
VIT_07s0141g00640	65.493	6.11691	3.4205	4.6219e-08	9.7287e-07	-	Amino acid transporter, transmembrane
VIT_07s0141g00690	494.333	30.6579	4.0112	1.1059e-20	1.1731e-18	-	DNA-binding, integrase-type||AP2/ERF domain
VIT_07s0141g00890	797.305	12.5844	5.9854	1.4392e-07	2.7534e-06	-	Cytochrome P450||Cytochrome P450, E-class, group I
VIT_07s0141g01050	18.7069	109.163	-2.5448	6.8427e-08	1.3991e-06	-//-
VIT_07s0151g00010	2.27466	31.249	-3.7801	7.7089e-06	0.00010172	-//-
VIT_07s0151g00210	24.6648	1.11854	4.4628	2.7913e-05	0.00031815	-	Chlorophyllase||Alpha/Beta hydrolase fold
VIT_07s0151g00260	139.728	10.3473	3.7553	8.074e-14	4.1489e-12	-	Alcohol dehydrogenase superfamily, zinc-type||Alcohol dehydrogenase GroES-like||NAD(P)-binding domain||GroES-like||Polyketide synthase, enoylreductase
[truncated: 1,259 more rows]

## Sheet: Table S6
Table S6. DEG lists of pairwise comparisons between 8 hpi L. theobromae-inoculated treatments and the 0 hpi
[truncated: 3,454 more rows]

[truncated: 7 more sheets: Table S7, Table S8, Table S9, Table S10, Table S11, Table S12, Table S13]
